# Supplementary material for: Association Complexes of Calix[6]arenes with Amino Acids Explained by Energy-Partitioning Methods
Source: Molecules. 2022 Nov 16;27(22):7938. doi: 10.3390/molecules27227938 (PMC9699162; doi:10.3390/molecules27227938)
Supplement: Supplementary file 1 [file molecules-27-07938-s001.zip]

Archive with 4 entries (4 files):
- FSAPT_b-sub.ods
- FSAPT_h-sub.ods
- SI_calixarene.pdf
- xyz_files.zip
