# Supplementary material for: Association Complexes of Calix[6]arenes with Amino Acids Explained by Energy-Partitioning Methods
Source: Molecules. 2022 Nov 16;27(22):7938. doi: 10.3390/molecules27227938 (PMC9699162; doi:10.3390/molecules27227938)
Supplement: Supplementary file 1 [file molecules-27-07938-s001.zip › FSAPT_h-sub.ods]

## Sheet: FSAPT_CX
Name	Frag1	Frag2	Elst(mH)	Exch(mH)	IndAB(mH)	IndBA(mH)	Disp(mH)	Total(mH)
al-h-ala	CH2-1	CH	-0.1	0.0	0.0	0.0	0.0	-0.1
al-h-ala	CH2-2	CH	-0.1	0.0	0.0	0.1	-0.1	-0.2
al-h-ala	CH2-3	CH	-1.0	0.0	0.0	0.1	-0.1	-1.0
al-h-ala	CH2-4	CH	-1.1	0.0	0.0	0.1	-0.1	-1.1
al-h-ala	CH2-5	CH	-0.3	0.0	0.0	0.1	-0.1	-0.3
al-h-ala	CH2-6	CH	-0.1	0.0	0.0	0.0	0.0	-0.2
al-h-ala	OH-1	CH	-0.2	0.0	0.0	0.0	-0.1	-0.3
al-h-ala	OH-2	CH	-0.3	0.1	0.0	0.0	-0.2	-0.4
al-h-ala	OH-3	CH	-1.6	0.1	0.0	0.1	-0.2	-1.5
al-h-ala	OH-4	CH	-2.0	0.0	0.0	0.0	-0.2	-2.1
al-h-ala	OH-5	CH	3.1	0.3	0.3	-0.7	-0.6	2.3
al-h-ala	OH-6	CH	-0.4	0.1	0.0	0.3	-0.3	-0.3
al-h-ala	R-1	CH	0.4	0.0	0.0	0.0	-0.1	0.4
al-h-ala	R-2	CH	0.3	0.0	0.0	-0.1	-0.1	0.1
al-h-ala	R-3	CH	-0.7	0.2	0.1	0.0	-0.9	-1.3
al-h-ala	R-4	CH	6.3	6.6	-0.1	-0.5	-4.0	8.4
al-h-ala	R-5	CH	1.0	0.0	-0.3	-0.1	-0.6	0.1
al-h-ala	R-6	CH	0.2	0.0	0.0	-0.2	-0.1	-0.1
al-h-ala	sub-1	CH	0.1	0.0	0.0	0.0	0.0	0.1
al-h-ala	sub-2	CH	0.1	0.0	0.0	0.0	0.0	0.1
al-h-ala	sub-3	CH	-0.1	0.0	0.0	0.0	0.0	-0.2
al-h-ala	sub-4	CH	-0.6	0.0	0.0	0.0	-0.1	-0.6
al-h-ala	sub-5	CH	-0.1	0.0	0.0	0.0	0.0	-0.2
al-h-ala	sub-6	CH	0.1	0.0	0.0	0.0	0.0	0.1
al-h-ala	CH2-1	CH3	0.3	0.0	0.0	0.0	-0.1	0.2
al-h-ala	CH2-2	CH3	-0.5	0.0	0.0	0.0	-0.1	-0.6
al-h-ala	CH2-3	CH3	0.1	0.0	0.0	0.0	-0.2	0.0
al-h-ala	CH2-4	CH3	0.7	0.0	0.0	0.0	0.0	0.7
al-h-ala	CH2-5	CH3	0.0	0.0	0.0	0.0	0.0	0.0
al-h-ala	CH2-6	CH3	0.0	0.0	0.0	0.0	0.0	0.0
al-h-ala	OH-1	CH3	-0.9	0.2	0.0	-0.1	-0.4	-1.2
al-h-ala	OH-2	CH3	-2.1	2.1	0.0	-0.1	-1.1	-1.3
al-h-ala	OH-3	CH3	-0.3	0.0	0.0	0.1	-0.2	-0.4
al-h-ala	OH-4	CH3	1.6	0.0	0.0	0.0	-0.1	1.5
al-h-ala	OH-5	CH3	2.7	0.1	0.4	-0.2	-0.1	2.9
al-h-ala	OH-6	CH3	-2.1	0.0	-0.1	0.1	-0.2	-2.2
al-h-ala	R-1	CH3	-0.2	0.0	0.0	0.0	-0.2	-0.4
al-h-ala	R-2	CH3	-0.3	0.1	0.0	-0.1	-0.4	-0.7
al-h-ala	R-3	CH3	1.6	5.4	-0.2	-0.1	-4.0	2.8
al-h-ala	R-4	CH3	-3.6	0.3	0.1	0.0	-1.2	-4.4
al-h-ala	R-5	CH3	-1.5	0.0	0.3	0.0	-0.2	-1.4
al-h-ala	R-6	CH3	0.8	0.0	0.0	-0.1	-0.1	0.6
al-h-ala	sub-1	CH3	0.0	0.0	0.0	0.0	0.0	0.0
al-h-ala	sub-2	CH3	-0.1	0.0	0.0	0.0	0.0	-0.1
al-h-ala	sub-3	CH3	0.1	0.0	0.0	0.0	-0.1	0.0
al-h-ala	sub-4	CH3	0.4	0.0	0.0	0.0	0.0	0.4
al-h-ala	sub-5	CH3	0.2	0.0	0.0	0.0	0.0	0.2
al-h-ala	sub-6	CH3	0.1	0.0	0.0	0.0	0.0	0.1
al-h-ala	CH2-1	COOH	0.2	0.0	0.0	0.0	0.0	0.2
al-h-ala	CH2-2	COOH	0.0	0.0	0.0	0.0	0.0	-0.1
al-h-ala	CH2-3	COOH	1.3	0.0	0.0	0.0	-0.1	1.2
al-h-ala	CH2-4	COOH	0.2	0.0	0.0	0.0	-0.3	0.0
al-h-ala	CH2-5	COOH	-1.0	0.0	0.0	0.1	-0.3	-1.1
al-h-ala	CH2-6	COOH	1.6	0.1	-0.1	0.0	-0.3	1.3
al-h-ala	OH-1	COOH	6.6	0.4	-0.2	-0.1	-0.4	6.2
al-h-ala	OH-2	COOH	2.7	0.0	0.0	0.0	-0.1	2.5
al-h-ala	OH-3	COOH	1.0	0.0	0.0	0.0	-0.1	0.9
al-h-ala	OH-4	COOH	0.9	0.0	0.0	0.0	-0.1	0.8
al-h-ala	OH-5	COOH	1.5	0.0	0.7	0.0	-0.5	1.7
al-h-ala	OH-6	COOH	-6.5	3.9	-0.3	-0.1	-1.6	-4.6
al-h-ala	R-1	COOH	-2.4	0.0	-0.1	0.0	-0.2	-2.6
al-h-ala	R-2	COOH	0.5	0.0	-0.1	0.0	-0.1	0.3
al-h-ala	R-3	COOH	-3.9	0.1	-0.4	0.1	-0.3	-4.4
al-h-ala	R-4	COOH	-6.3	1.3	-0.5	0.3	-1.9	-7.1
al-h-ala	R-5	COOH	1.2	7.7	-0.4	-0.4	-4.7	3.3
al-h-ala	R-6	COOH	-0.9	0.1	-0.1	-0.1	-0.7	-1.7
al-h-ala	sub-1	COOH	-0.2	0.0	0.0	0.0	0.0	-0.2
al-h-ala	sub-2	COOH	0.1	0.0	0.0	0.0	0.0	0.1
al-h-ala	sub-3	COOH	0.5	0.0	0.0	0.0	0.0	0.5
al-h-ala	sub-4	COOH	0.6	0.0	0.0	0.0	0.0	0.6
al-h-ala	sub-5	COOH	-0.2	0.0	0.0	0.0	-0.1	-0.2
al-h-ala	sub-6	COOH	-0.1	0.0	0.0	0.0	0.0	-0.1
al-h-ala	CH2-1	NH2	-0.2	0.0	0.0	0.0	0.0	-0.3
al-h-ala	CH2-2	NH2	0.5	0.5	0.0	0.1	-0.6	0.4
al-h-ala	CH2-3	NH2	0.8	0.0	0.0	0.0	-0.2	0.7
al-h-ala	CH2-4	NH2	-0.1	0.0	0.0	-0.1	-0.1	-0.4
al-h-ala	CH2-5	NH2	1.4	0.8	-0.1	0.2	-0.7	1.6
al-h-ala	CH2-6	NH2	-0.4	0.0	0.0	0.0	0.0	-0.4
al-h-ala	OH-1	NH2	-0.8	0.1	0.0	-0.1	-0.2	-1.1
al-h-ala	OH-2	NH2	-1.0	1.8	0.0	-0.7	-0.9	-0.8
al-h-ala	OH-3	NH2	0.5	1.9	-0.2	0.1	-1.1	1.2
al-h-ala	OH-4	NH2	-3.8	0.2	-0.1	-0.9	-0.4	-5.0
al-h-ala	OH-5	NH2	-44.2	49.9	-4.3	-18.2	-6.7	-23.5
al-h-ala	OH-6	NH2	-2.7	7.1	-0.5	-0.8	-1.9	1.2
al-h-ala	R-1	NH2	0.7	0.0	0.0	0.2	-0.1	0.8
al-h-ala	R-2	NH2	0.5	0.0	0.0	0.3	-0.4	0.4
al-h-ala	R-3	NH2	-7.8	5.2	-0.7	-1.0	-3.0	-7.4
al-h-ala	R-4	NH2	-2.7	0.7	-0.5	0.4	-1.5	-3.6
al-h-ala	R-5	NH2	-3.0	0.4	-0.9	-0.5	-1.6	-5.7
al-h-ala	R-6	NH2	-1.1	0.1	0.0	0.3	-0.5	-1.2
al-h-ala	sub-1	NH2	0.1	0.0	0.0	0.0	0.0	0.1
al-h-ala	sub-2	NH2	0.1	0.0	0.0	0.0	0.0	0.1
al-h-ala	sub-3	NH2	0.2	0.0	0.0	0.0	0.0	0.2
al-h-ala	sub-4	NH2	-0.2	0.0	0.0	-0.1	0.0	-0.3
al-h-ala	sub-5	NH2	-0.5	0.0	0.0	-0.1	0.0	-0.6
al-h-ala	sub-6	NH2	-0.1	0.0	0.0	0.0	0.0	0.0
al-h-asn	CH2-1	CH	0.5	0.0	0.0	0.0	-0.1	0.5
al-h-asn	CH2-2	CH	0.1	0.0	0.0	-0.1	-0.1	0.0
al-h-asn	CH2-3	CH	0.3	0.0	0.0	0.0	-0.1	0.2
al-h-asn	CH2-4	CH	0.3	0.0	0.0	0.0	0.0	0.3
al-h-asn	CH2-5	CH	0.8	0.0	0.0	0.1	0.0	0.9
al-h-asn	CH2-6	CH	0.2	0.0	0.0	0.0	0.0	0.2
al-h-asn	OH-1	CH	0.7	0.0	0.0	-0.2	-0.2	0.3
al-h-asn	OH-2	CH	6.2	0.2	0.4	-0.9	-0.7	5.2
al-h-asn	OH-3	CH	0.1	0.0	0.0	0.0	-0.1	0.0
al-h-asn	OH-4	CH	0.3	0.0	0.0	0.1	0.0	0.4
al-h-asn	OH-5	CH	0.0	0.0	0.0	0.0	0.0	-0.1
al-h-asn	OH-6	CH	-1.4	0.0	-0.1	-0.1	-0.1	-1.6
al-h-asn	R-1	CH	-0.6	0.0	0.0	0.0	-0.1	-0.7
al-h-asn	R-2	CH	-0.6	0.2	0.0	0.0	-0.2	-0.6
al-h-asn	R-3	CH	-2.4	0.2	-0.1	0.4	-0.9	-2.7
al-h-asn	R-4	CH	-0.8	0.3	-0.1	-0.2	-0.8	-1.6
al-h-asn	R-5	CH	-0.5	0.0	0.0	-0.1	-0.1	-0.8
al-h-asn	R-6	CH	-0.9	0.0	0.0	0.0	0.0	-0.9
al-h-asn	sub-1	CH	-0.1	0.0	0.0	0.0	0.0	-0.1
al-h-asn	sub-2	CH	0.0	0.0	0.0	0.0	0.0	0.0
al-h-asn	sub-3	CH	0.2	0.0	0.0	0.0	0.0	0.2
al-h-asn	sub-4	CH	0.0	0.0	0.0	0.0	0.0	0.0
al-h-asn	sub-5	CH	0.1	0.0	0.0	0.0	0.0	0.1
al-h-asn	sub-6	CH	0.0	0.0	0.0	0.0	0.0	0.0
al-h-asn	CH2-1	CH2	-0.4	0.0	0.0	0.0	0.0	-0.3
al-h-asn	CH2-2	CH2	0.4	0.0	0.0	0.0	-0.1	0.3
al-h-asn	CH2-3	CH2	-0.6	0.0	0.0	0.1	-0.1	-0.6
al-h-asn	CH2-4	CH2	-0.8	0.0	0.0	0.1	-0.1	-0.7
al-h-asn	CH2-5	CH2	-1.4	0.0	0.0	0.2	-0.1	-1.2
al-h-asn	CH2-6	CH2	-0.1	0.0	0.0	0.0	0.0	-0.2
al-h-asn	OH-1	CH2	0.5	0.1	0.0	-0.2	-0.3	0.2
al-h-asn	OH-2	CH2	1.9	1.0	0.2	-0.3	-0.8	2.0
al-h-asn	OH-3	CH2	0.7	0.0	0.0	0.0	-0.2	0.5
al-h-asn	OH-4	CH2	-1.0	0.0	0.0	0.2	-0.1	-0.9
al-h-asn	OH-5	CH2	0.0	0.0	0.0	0.0	-0.1	-0.1
al-h-asn	OH-6	CH2	1.9	0.4	0.2	-0.3	-0.4	1.6
al-h-asn	R-1	CH2	-0.2	0.0	0.0	-0.1	-0.1	-0.3
al-h-asn	R-2	CH2	-0.9	0.1	0.0	0.0	-0.3	-1.2
al-h-asn	R-3	CH2	-0.9	0.2	0.3	0.4	-0.8	-0.8
al-h-asn	R-4	CH2	2.3	6.9	0.4	-0.7	-4.2	4.6
al-h-asn	R-5	CH2	0.7	0.1	0.1	-0.2	-0.6	0.1
al-h-asn	R-6	CH2	0.4	0.0	0.1	-0.1	-0.2	0.2
al-h-asn	sub-1	CH2	0.0	0.0	0.0	0.0	0.0	0.0
al-h-asn	sub-2	CH2	0.0	0.0	0.0	0.0	0.0	0.0
al-h-asn	sub-3	CH2	-0.2	0.0	0.0	0.0	0.0	-0.2
al-h-asn	sub-4	CH2	-0.6	0.0	0.0	0.1	-0.1	-0.5
al-h-asn	sub-5	CH2	-0.3	0.0	0.0	0.0	0.0	-0.3
al-h-asn	sub-6	CH2	-0.1	0.0	0.0	0.0	0.0	-0.1
al-h-asn	CH2-1	CONH2	0.4	0.0	0.0	0.0	0.0	0.4
al-h-asn	CH2-2	CONH2	-0.5	0.0	0.0	-0.1	0.0	-0.7
al-h-asn	CH2-3	CONH2	1.0	0.0	-0.1	0.0	0.0	0.9
al-h-asn	CH2-4	CONH2	1.3	0.0	-0.1	0.1	-0.2	1.2
al-h-asn	CH2-5	CONH2	2.7	0.0	-0.2	0.3	-0.3	2.5
al-h-asn	CH2-6	CONH2	0.4	0.0	-0.1	0.0	-0.2	0.3
al-h-asn	OH-1	CONH2	-0.8	0.1	-0.1	-0.3	-0.3	-1.4
al-h-asn	OH-2	CONH2	-1.9	0.0	0.2	-0.2	-0.2	-2.2
al-h-asn	OH-3	CONH2	-1.3	0.0	0.0	-0.1	-0.1	-1.5
al-h-asn	OH-4	CONH2	1.0	0.0	0.0	0.1	-0.1	1.0
al-h-asn	OH-5	CONH2	2.0	0.0	-0.1	0.3	-0.2	2.1
al-h-asn	OH-6	CONH2	-16.2	9.0	-1.8	-1.4	-2.2	-12.6
al-h-asn	R-1	CONH2	1.7	0.0	-0.1	0.1	-0.2	1.5
al-h-asn	R-2	CONH2	1.8	0.0	0.0	0.0	-0.1	1.7
al-h-asn	R-3	CONH2	-1.4	0.0	-0.4	0.2	-0.2	-1.8
al-h-asn	R-4	CONH2	-6.8	1.4	-1.3	0.0	-2.4	-9.1
al-h-asn	R-5	CONH2	-7.0	7.6	-1.6	-0.9	-5.3	-7.2
al-h-asn	R-6	CONH2	2.4	0.1	-0.7	0.3	-0.8	1.4
al-h-asn	sub-1	CONH2	0.2	0.0	0.0	0.0	0.0	0.2
al-h-asn	sub-2	CONH2	0.3	0.0	0.0	0.0	0.0	0.3
al-h-asn	sub-3	CONH2	0.5	0.0	0.0	0.0	0.0	0.5
al-h-asn	sub-4	CONH2	2.6	0.1	-0.1	0.1	-0.1	2.5
al-h-asn	sub-5	CONH2	0.4	0.0	0.0	0.1	-0.1	0.4
al-h-asn	sub-6	CONH2	0.5	0.0	0.0	0.0	0.0	0.5
al-h-asn	CH2-1	COOH	-0.3	0.0	0.0	0.0	0.0	-0.3
al-h-asn	CH2-2	COOH	-0.8	0.0	0.0	0.0	0.0	-0.8
al-h-asn	CH2-3	COOH	1.1	0.0	-0.1	0.0	-0.1	0.9
al-h-asn	CH2-4	COOH	1.0	0.0	0.0	0.0	0.0	1.0
al-h-asn	CH2-5	COOH	0.7	0.0	-0.1	0.0	0.0	0.6
al-h-asn	CH2-6	COOH	-0.5	0.0	0.0	0.0	0.0	-0.5
al-h-asn	OH-1	COOH	-1.9	0.0	-0.1	0.0	-0.1	-2.0
al-h-asn	OH-2	COOH	-0.9	0.2	0.4	-0.2	-0.2	-0.7
al-h-asn	OH-3	COOH	-1.4	0.0	0.0	0.0	0.0	-1.5
al-h-asn	OH-4	COOH	1.5	0.0	0.0	0.0	0.0	1.5
al-h-asn	OH-5	COOH	1.1	0.0	0.0	0.0	0.0	1.0
al-h-asn	OH-6	COOH	-1.0	0.0	-0.2	0.0	0.0	-1.2
al-h-asn	R-1	COOH	1.8	0.0	-0.1	0.0	0.0	1.7
al-h-asn	R-2	COOH	2.2	0.0	0.1	0.0	-0.1	2.2
al-h-asn	R-3	COOH	1.7	0.5	-0.8	0.1	-1.2	0.3
al-h-asn	R-4	COOH	-9.7	5.0	-1.5	-0.1	-3.5	-9.8
al-h-asn	R-5	COOH	-2.7	0.0	-0.3	0.0	-0.1	-3.1
al-h-asn	R-6	COOH	1.5	0.0	-0.2	0.0	0.0	1.3
al-h-asn	sub-1	COOH	0.2	0.0	0.0	0.0	0.0	0.2
al-h-asn	sub-2	COOH	0.2	0.0	0.0	0.0	0.0	0.2
al-h-asn	sub-3	COOH	0.8	0.0	0.0	0.0	0.0	0.7
al-h-asn	sub-4	COOH	0.8	1.1	-0.1	0.0	-0.4	1.3
al-h-asn	sub-5	COOH	0.2	0.0	0.0	0.0	0.0	0.2
al-h-asn	sub-6	COOH	0.2	0.0	0.0	0.0	0.0	0.2
al-h-asn	CH2-1	NH2-1	0.2	0.1	0.0	0.1	-0.1	0.2
al-h-asn	CH2-2	NH2-1	0.5	0.1	0.0	0.2	-0.4	0.4
al-h-asn	CH2-3	NH2-1	0.6	0.0	0.0	0.2	-0.2	0.7
al-h-asn	CH2-4	NH2-1	0.2	0.0	0.0	0.0	0.0	0.3
al-h-asn	CH2-5	NH2-1	0.5	0.0	0.0	0.1	0.0	0.6
al-h-asn	CH2-6	NH2-1	-0.3	0.0	0.0	0.0	0.0	-0.4
al-h-asn	OH-1	NH2-1	-5.3	0.2	0.0	-0.9	-0.2	-6.3
al-h-asn	OH-2	NH2-1	-53.9	60.7	-5.0	-24.0	-7.5	-29.7
al-h-asn	OH-3	NH2-1	1.7	0.1	0.0	0.5	-0.2	2.0
al-h-asn	OH-4	NH2-1	0.5	0.0	0.0	0.0	0.0	0.5
al-h-asn	OH-5	NH2-1	-0.4	0.0	0.0	-0.1	0.0	-0.5
al-h-asn	OH-6	NH2-1	-0.3	0.0	0.0	-0.1	0.0	-0.5
al-h-asn	R-1	NH2-1	-1.3	0.0	0.0	-0.3	-0.1	-1.7
al-h-asn	R-2	NH2-1	-3.1	1.1	-0.5	-0.4	-1.4	-4.3
al-h-asn	R-3	NH2-1	-5.7	13.2	-0.8	-1.1	-6.4	-0.8
al-h-asn	R-4	NH2-1	-1.8	0.1	0.0	-0.3	-0.6	-2.6
al-h-asn	R-5	NH2-1	-0.5	0.0	0.1	0.0	-0.1	-0.5
al-h-asn	R-6	NH2-1	-0.6	0.0	0.0	-0.2	0.0	-0.9
al-h-asn	sub-1	NH2-1	-0.2	0.0	0.0	0.0	0.0	-0.2
al-h-asn	sub-2	NH2-1	-0.5	0.0	0.0	-0.1	0.0	-0.6
al-h-asn	sub-3	NH2-1	-0.1	0.0	0.0	0.1	-0.1	-0.1
al-h-asn	sub-4	NH2-1	-0.2	0.0	0.0	0.0	0.0	-0.2
al-h-asn	sub-5	NH2-1	0.0	0.0	0.0	0.0	0.0	0.0
al-h-asn	sub-6	NH2-1	-0.1	0.0	0.0	0.0	0.0	-0.1
al-h-aspH	CH2-1	CH	-0.2	0.0	0.0	0.0	0.0	-0.2
al-h-aspH	CH2-2	CH	-1.5	0.1	0.1	0.2	-0.3	-1.4
al-h-aspH	CH2-3	CH	-1.1	0.0	0.0	0.1	-0.2	-1.1
al-h-aspH	CH2-4	CH	-0.1	0.0	0.0	0.0	0.0	-0.1
al-h-aspH	CH2-5	CH	-0.2	0.0	0.0	0.0	-0.1	-0.3
al-h-aspH	CH2-6	CH	0.0	0.0	0.0	0.0	0.0	-0.1
al-h-aspH	OH-1	CH	0.0	0.0	0.0	0.0	-0.1	-0.2
al-h-aspH	OH-2	CH	2.0	0.3	0.3	-0.6	-0.7	1.3
al-h-aspH	OH-3	CH	-2.2	0.1	0.0	0.2	-0.2	-2.1
al-h-aspH	OH-4	CH	0.3	0.0	0.0	0.0	0.0	0.3
al-h-aspH	OH-5	CH	0.5	0.0	0.0	-0.1	0.0	0.5
al-h-aspH	OH-6	CH	-0.7	0.1	0.0	0.2	-0.2	-0.6
al-h-aspH	R-1	CH	0.3	0.0	0.0	0.0	-0.1	0.2
al-h-aspH	R-2	CH	0.4	0.1	0.0	-0.2	-0.2	0.1
al-h-aspH	R-3	CH	6.3	7.4	0.2	-0.6	-4.4	9.0
al-h-aspH	R-4	CH	0.5	0.2	-0.1	-0.2	-0.6	-0.2
al-h-aspH	R-5	CH	-0.1	0.0	0.0	0.0	-0.2	-0.3
al-h-aspH	R-6	CH	0.7	0.0	0.0	-0.1	-0.1	0.5
al-h-aspH	sub-1	CH	0.1	0.0	0.0	0.0	0.0	0.0
al-h-aspH	sub-2	CH	0.0	0.0	0.0	0.0	0.0	0.0
al-h-aspH	sub-3	CH	-0.7	0.0	0.0	0.0	-0.1	-0.7
al-h-aspH	sub-4	CH	-0.2	0.0	0.0	0.0	0.0	-0.2
al-h-aspH	sub-5	CH	0.0	0.0	0.0	0.0	0.0	-0.1
al-h-aspH	sub-6	CH	0.0	0.0	0.0	0.0	0.0	0.0
al-h-aspH	CH2-1	CH2	0.4	0.0	0.0	0.0	-0.1	0.3
al-h-aspH	CH2-2	CH2	-0.3	0.0	0.0	0.0	-0.1	-0.4
al-h-aspH	CH2-3	CH2	0.5	0.0	0.0	0.0	0.0	0.4
al-h-aspH	CH2-4	CH2	0.4	0.0	0.0	0.0	0.0	0.3
al-h-aspH	CH2-5	CH2	0.7	0.0	0.0	0.0	0.0	0.7
al-h-aspH	CH2-6	CH2	-0.2	0.0	0.0	0.0	0.0	-0.2
al-h-aspH	OH-1	CH2	-2.9	0.0	0.0	0.0	-0.2	-3.1
al-h-aspH	OH-2	CH2	2.2	2.7	0.2	-0.2	-1.1	3.7
al-h-aspH	OH-3	CH2	0.2	0.0	0.0	0.0	-0.1	0.1
al-h-aspH	OH-4	CH2	0.3	0.0	0.0	0.0	0.0	0.3
al-h-aspH	OH-5	CH2	0.2	0.0	0.0	0.0	0.0	0.2
al-h-aspH	OH-6	CH2	-0.7	0.0	0.0	0.1	-0.1	-0.7
al-h-aspH	R-1	CH2	0.1	0.0	0.0	0.0	-0.1	0.0
al-h-aspH	R-2	CH2	0.1	0.0	0.0	-0.1	-0.4	-0.4
al-h-aspH	R-3	CH2	-1.6	0.7	-0.1	0.1	-1.3	-2.3
al-h-aspH	R-4	CH2	-1.5	0.0	-0.1	0.0	-0.2	-1.7
al-h-aspH	R-5	CH2	-1.0	0.0	0.0	0.0	-0.1	-1.0
al-h-aspH	R-6	CH2	-0.1	0.0	0.0	0.0	-0.1	-0.1
al-h-aspH	sub-1	CH2	0.0	0.0	0.0	0.0	0.0	0.0
al-h-aspH	sub-2	CH2	0.0	0.0	0.0	0.0	0.0	-0.1
al-h-aspH	sub-3	CH2	0.5	0.0	0.0	0.0	0.0	0.5
al-h-aspH	sub-4	CH2	0.2	0.0	0.0	0.0	0.0	0.2
al-h-aspH	sub-5	CH2	0.1	0.0	0.0	0.0	0.0	0.1
al-h-aspH	sub-6	CH2	0.1	0.0	0.0	0.0	0.0	0.1
al-h-aspH	CH2-1	COOH-1	-0.1	0.1	0.0	0.0	-0.3	-0.3
al-h-aspH	CH2-2	COOH-1	0.7	0.0	0.0	0.0	-0.1	0.7
al-h-aspH	CH2-3	COOH-1	0.5	0.0	0.0	0.0	0.0	0.5
al-h-aspH	CH2-4	COOH-1	-0.3	0.0	0.0	0.0	0.0	-0.3
al-h-aspH	CH2-5	COOH-1	0.2	0.0	0.0	-0.1	0.0	0.1
al-h-aspH	CH2-6	COOH-1	0.6	0.0	0.0	0.0	-0.2	0.4
al-h-aspH	OH-1	COOH-1	3.6	3.2	-0.1	-0.4	-1.7	4.6
al-h-aspH	OH-2	COOH-1	-0.2	0.2	0.2	0.0	-0.7	-0.5
al-h-aspH	OH-3	COOH-1	0.9	0.0	0.0	0.0	0.0	0.8
al-h-aspH	OH-4	COOH-1	-0.6	0.0	0.0	0.0	0.0	-0.6
al-h-aspH	OH-5	COOH-1	-1.0	0.0	0.0	0.0	0.0	-1.0
al-h-aspH	OH-6	COOH-1	1.6	0.6	-0.1	0.1	-0.7	1.6
al-h-aspH	R-1	COOH-1	-1.4	0.1	0.0	0.0	-0.6	-1.8
al-h-aspH	R-2	COOH-1	0.5	0.0	0.0	0.0	-0.3	0.2
al-h-aspH	R-3	COOH-1	-5.0	0.0	-0.2	0.1	-0.4	-5.4
al-h-aspH	R-4	COOH-1	-0.1	0.0	0.1	0.0	-0.1	-0.1
al-h-aspH	R-5	COOH-1	1.8	0.0	-0.2	0.0	-0.3	1.3
al-h-aspH	R-6	COOH-1	-2.0	0.0	0.0	0.1	-0.3	-2.3
al-h-aspH	sub-1	COOH-1	0.0	0.0	0.0	0.0	0.0	0.0
al-h-aspH	sub-2	COOH-1	0.1	0.0	0.0	0.0	0.0	0.1
al-h-aspH	sub-3	COOH-1	0.1	0.0	0.0	0.0	0.0	0.0
al-h-aspH	sub-4	COOH-1	0.0	0.0	0.0	0.0	0.0	0.0
al-h-aspH	sub-5	COOH-1	0.2	0.0	0.0	0.0	0.0	0.1
al-h-aspH	sub-6	COOH-1	-0.2	0.0	0.0	0.0	0.0	-0.2
al-h-aspH	CH2-1	COOH-2	0.0	0.0	0.0	0.0	0.0	0.0
al-h-aspH	CH2-2	COOH-2	0.4	0.0	0.0	0.0	-0.1	0.4
al-h-aspH	CH2-3	COOH-2	1.0	0.0	0.0	0.0	-0.2	0.8
al-h-aspH	CH2-4	COOH-2	0.1	0.0	0.0	0.1	-0.3	-0.2
al-h-aspH	CH2-5	COOH-2	-1.1	0.0	0.0	0.1	-0.1	-1.1
al-h-aspH	CH2-6	COOH-2	0.1	0.0	0.0	0.0	0.0	0.1
al-h-aspH	OH-1	COOH-2	0.9	0.0	0.0	0.0	0.0	0.8
al-h-aspH	OH-2	COOH-2	2.7	0.1	0.6	-0.1	-0.2	3.1
al-h-aspH	OH-3	COOH-2	0.7	0.0	0.0	0.0	-0.1	0.5
al-h-aspH	OH-4	COOH-2	-0.8	0.0	0.0	0.1	-0.2	-0.9
al-h-aspH	OH-5	COOH-2	-0.4	0.0	0.0	0.0	-0.2	-0.5
al-h-aspH	OH-6	COOH-2	-0.5	0.0	0.0	0.0	-0.1	-0.6
al-h-aspH	R-1	COOH-2	0.7	0.0	0.0	0.0	0.0	0.6
al-h-aspH	R-2	COOH-2	1.5	0.0	0.1	0.0	-0.1	1.4
al-h-aspH	R-3	COOH-2	-8.6	0.1	-0.3	0.1	-1.1	-9.7
al-h-aspH	R-4	COOH-2	-5.6	10.6	-1.6	-0.5	-6.4	-3.5
al-h-aspH	R-5	COOH-2	1.0	3.5	-0.4	-0.2	-3.2	0.6
al-h-aspH	R-6	COOH-2	1.4	0.0	0.0	-0.1	-0.1	1.2
al-h-aspH	sub-1	COOH-2	0.1	0.0	0.0	0.0	0.0	0.1
al-h-aspH	sub-2	COOH-2	0.2	0.0	0.0	0.0	0.0	0.2
al-h-aspH	sub-3	COOH-2	0.8	0.0	0.0	0.0	0.0	0.8
al-h-aspH	sub-4	COOH-2	1.5	0.1	0.0	0.0	-0.1	1.4
al-h-aspH	sub-5	COOH-2	0.0	0.0	0.0	0.0	0.0	-0.1
al-h-aspH	sub-6	COOH-2	0.1	0.0	0.0	0.0	0.0	0.1
al-h-aspH	CH2-1	NH2	-0.3	0.0	0.0	0.0	-0.1	-0.3
al-h-aspH	CH2-2	NH2	2.4	3.2	-0.4	0.4	-1.4	4.2
al-h-aspH	CH2-3	NH2	0.5	0.0	0.0	0.0	-0.1	0.4
al-h-aspH	CH2-4	NH2	0.5	0.0	0.0	0.2	0.0	0.7
al-h-aspH	CH2-5	NH2	1.5	0.1	0.0	0.6	-0.3	1.9
al-h-aspH	CH2-6	NH2	-0.4	0.0	0.0	0.0	0.0	-0.4
al-h-aspH	OH-1	NH2	-4.8	0.2	0.0	-1.0	-0.3	-5.9
al-h-aspH	OH-2	NH2	-46.3	48.3	-4.0	-18.5	-6.3	-26.8
al-h-aspH	OH-3	NH2	-0.3	1.0	-0.2	-0.1	-0.8	-0.4
al-h-aspH	OH-4	NH2	0.6	0.0	0.0	0.2	-0.1	0.8
al-h-aspH	OH-5	NH2	-0.2	0.0	0.0	0.1	-0.1	-0.2
al-h-aspH	OH-6	NH2	-3.4	3.7	-0.2	-0.7	-1.4	-2.0
al-h-aspH	R-1	NH2	-0.1	0.0	0.0	-0.1	-0.2	-0.4
al-h-aspH	R-2	NH2	-5.4	0.5	-0.4	-1.0	-1.1	-7.3
al-h-aspH	R-3	NH2	-3.1	6.2	-0.9	0.6	-3.7	-0.9
al-h-aspH	R-4	NH2	-2.3	0.0	0.0	-0.6	-0.4	-3.3
al-h-aspH	R-5	NH2	-2.0	0.2	0.0	-0.8	-0.8	-3.5
al-h-aspH	R-6	NH2	-1.1	0.1	0.0	-0.4	-0.4	-1.8
al-h-aspH	sub-1	NH2	-0.2	0.0	0.0	0.0	0.0	-0.2
al-h-aspH	sub-2	NH2	-0.4	0.0	0.0	-0.1	0.0	-0.5
al-h-aspH	sub-3	NH2	-0.1	0.0	0.0	-0.1	0.0	-0.2
al-h-aspH	sub-4	NH2	0.1	0.0	0.0	0.0	0.0	0.2
al-h-aspH	sub-5	NH2	0.1	0.0	0.0	0.1	0.0	0.2
al-h-aspH	sub-6	NH2	0.0	0.0	0.0	0.0	0.0	0.0
al-h-cys	CH2-1	CH	-0.1	0.0	0.0	0.0	0.0	-0.1
al-h-cys	CH2-2	CH	-0.4	0.0	0.0	0.0	-0.1	-0.5
al-h-cys	CH2-3	CH	-1.4	0.0	0.0	0.1	-0.3	-1.5
al-h-cys	CH2-4	CH	-0.5	0.0	0.0	0.1	-0.1	-0.5
al-h-cys	CH2-5	CH	-0.1	0.0	0.0	0.0	0.0	-0.1
al-h-cys	CH2-6	CH	0.0	0.0	0.0	0.0	0.0	0.0
al-h-cys	OH-1	CH	-0.1	0.0	0.0	-0.1	-0.1	-0.2
al-h-cys	OH-2	CH	1.7	0.1	0.2	-0.5	-0.5	1.0
al-h-cys	OH-3	CH	-1.8	0.0	0.0	0.1	-0.2	-1.9
al-h-cys	OH-4	CH	-0.6	0.0	0.0	0.1	-0.1	-0.6
al-h-cys	OH-5	CH	1.7	0.0	0.0	-0.1	-0.1	1.6
al-h-cys	OH-6	CH	-1.7	0.1	-0.1	0.0	-0.1	-1.8
al-h-cys	R-1	CH	0.3	0.0	0.0	-0.1	0.0	0.2
al-h-cys	R-2	CH	-0.3	0.1	0.0	-0.1	-0.2	-0.5
al-h-cys	R-3	CH	3.4	3.5	0.1	0.1	-2.6	4.4
al-h-cys	R-4	CH	4.7	3.6	0.1	-0.7	-2.7	5.1
al-h-cys	R-5	CH	-1.4	0.1	-0.1	-0.1	-0.3	-1.8
al-h-cys	R-6	CH	0.9	0.0	0.0	0.0	-0.1	0.7
al-h-cys	sub-1	CH	0.0	0.0	0.0	0.0	0.0	0.0
al-h-cys	sub-2	CH	0.0	0.0	0.0	0.0	0.0	0.0
al-h-cys	sub-3	CH	-0.5	0.0	0.0	0.0	0.0	-0.5
al-h-cys	sub-4	CH	-0.9	0.0	0.0	0.1	0.0	-0.9
al-h-cys	sub-5	CH	0.0	0.0	0.0	0.0	0.0	0.0
al-h-cys	sub-6	CH	0.1	0.0	0.0	0.0	0.0	0.1
al-h-cys	CH2-1	CH2	-0.1	0.0	0.0	0.0	0.0	-0.1
al-h-cys	CH2-2	CH2	-0.1	0.0	0.1	0.0	0.0	-0.1
al-h-cys	CH2-3	CH2	0.0	0.0	0.0	0.0	-0.1	0.0
al-h-cys	CH2-4	CH2	-0.4	0.0	0.0	0.0	-0.1	-0.4
al-h-cys	CH2-5	CH2	-0.2	0.0	0.0	0.0	0.0	-0.2
al-h-cys	CH2-6	CH2	0.0	0.0	0.0	0.0	0.0	0.0
al-h-cys	OH-1	CH2	0.0	0.0	0.0	0.0	0.0	0.0
al-h-cys	OH-2	CH2	1.2	0.1	0.3	-0.1	-0.1	1.3
al-h-cys	OH-3	CH2	0.0	0.0	0.0	0.0	0.0	0.0
al-h-cys	OH-4	CH2	-0.6	0.0	0.0	0.1	-0.1	-0.6
al-h-cys	OH-5	CH2	0.3	0.0	0.1	0.0	0.0	0.4
al-h-cys	OH-6	CH2	0.0	0.0	0.0	0.0	0.0	-0.1
al-h-cys	R-1	CH2	0.3	0.0	0.0	0.0	0.0	0.3
al-h-cys	R-2	CH2	0.8	0.0	0.1	0.0	-0.1	0.8
al-h-cys	R-3	CH2	-2.6	0.0	0.3	0.1	-0.5	-2.7
al-h-cys	R-4	CH2	1.0	5.7	0.3	-0.3	-3.3	3.5
al-h-cys	R-5	CH2	0.6	0.0	0.0	-0.1	-0.3	0.3
al-h-cys	R-6	CH2	0.4	0.0	0.0	0.0	0.0	0.4
al-h-cys	sub-1	CH2	0.1	0.0	0.0	0.0	0.0	0.1
al-h-cys	sub-2	CH2	0.1	0.0	0.0	0.0	0.0	0.1
al-h-cys	sub-3	CH2	0.3	0.0	0.0	0.0	0.0	0.3
al-h-cys	sub-4	CH2	0.4	0.2	0.0	0.0	-0.1	0.5
al-h-cys	sub-5	CH2	0.0	0.0	0.0	0.0	0.0	0.0
al-h-cys	sub-6	CH2	0.0	0.0	0.0	0.0	0.0	0.0
al-h-cys	CH2-1	COOH	-0.6	0.0	0.0	0.0	0.0	-0.6
al-h-cys	CH2-2	COOH	2.4	2.2	-0.5	0.2	-1.2	3.1
al-h-cys	CH2-3	COOH	1.2	0.0	-0.1	-0.1	-0.1	0.9
al-h-cys	CH2-4	COOH	0.5	0.0	0.0	0.1	-0.2	0.3
al-h-cys	CH2-5	COOH	2.9	2.5	-0.6	0.5	-1.5	3.9
al-h-cys	CH2-6	COOH	-0.4	0.0	0.0	-0.1	-0.1	-0.6
al-h-cys	OH-1	COOH	-1.5	0.1	0.0	-0.7	-0.4	-2.6
al-h-cys	OH-2	COOH	4.0	1.4	0.4	-0.5	-1.1	4.1
al-h-cys	OH-3	COOH	5.6	1.3	-0.4	0.4	-0.8	6.2
al-h-cys	OH-4	COOH	0.1	0.1	-0.1	0.0	-0.3	-0.3
al-h-cys	OH-5	COOH	-11.2	9.7	-1.0	-1.9	-2.7	-7.1
al-h-cys	OH-6	COOH	-19.9	17.9	-4.0	-2.4	-3.8	-12.2
al-h-cys	R-1	COOH	1.4	0.0	0.0	0.2	-0.2	1.4
al-h-cys	R-2	COOH	-2.1	0.1	-0.1	-0.2	-0.5	-2.9
al-h-cys	R-3	COOH	-9.7	0.7	-1.2	-0.1	-1.7	-12.0
al-h-cys	R-4	COOH	-6.3	0.5	-0.7	-0.1	-1.7	-8.1
al-h-cys	R-5	COOH	-5.2	5.4	-1.2	-1.4	-5.0	-7.4
al-h-cys	R-6	COOH	2.3	0.5	-0.5	0.7	-1.0	1.9
al-h-cys	sub-1	COOH	0.0	0.0	0.0	0.0	0.0	0.0
al-h-cys	sub-2	COOH	-0.1	0.0	0.0	0.0	0.0	-0.1
al-h-cys	sub-3	COOH	0.0	0.0	0.0	-0.1	0.0	-0.1
al-h-cys	sub-4	COOH	0.1	0.0	0.0	0.0	0.0	0.0
al-h-cys	sub-5	COOH	-0.2	0.0	0.0	0.0	0.0	-0.2
al-h-cys	sub-6	COOH	0.1	0.0	0.0	0.0	0.0	0.1
al-h-cys	CH2-1	HS	0.4	0.0	0.0	0.0	0.0	0.4
al-h-cys	CH2-2	HS	0.1	0.0	0.0	0.0	0.0	0.0
al-h-cys	CH2-3	HS	0.9	0.0	0.0	0.0	0.0	0.9
al-h-cys	CH2-4	HS	0.9	0.0	0.0	0.0	0.0	0.8
al-h-cys	CH2-5	HS	-0.2	0.0	0.0	0.0	0.0	-0.1
al-h-cys	CH2-6	HS	0.4	0.0	0.0	0.0	0.0	0.3
al-h-cys	OH-1	HS	1.5	0.0	0.0	0.0	-0.1	1.3
al-h-cys	OH-2	HS	1.6	0.0	0.1	0.0	-0.1	1.6
al-h-cys	OH-3	HS	0.8	0.0	0.0	0.0	0.0	0.8
al-h-cys	OH-4	HS	1.0	0.0	0.0	0.0	0.0	1.0
al-h-cys	OH-5	HS	0.1	0.0	0.0	0.0	0.0	0.1
al-h-cys	OH-6	HS	-1.1	0.0	0.0	0.0	-0.1	-1.3
al-h-cys	R-1	HS	-0.7	0.0	0.0	0.0	-0.1	-0.8
al-h-cys	R-2	HS	-0.2	0.0	0.0	0.0	-0.1	-0.3
al-h-cys	R-3	HS	-1.8	0.1	-0.2	0.1	-0.3	-2.1
al-h-cys	R-4	HS	-5.5	0.2	-0.4	0.0	-0.7	-6.6
al-h-cys	R-5	HS	-1.0	0.0	0.1	0.0	-0.2	-1.1
al-h-cys	R-6	HS	0.0	0.0	0.0	0.0	-0.1	-0.1
al-h-cys	sub-1	HS	-0.1	0.0	0.0	0.0	0.0	-0.1
al-h-cys	sub-2	HS	0.0	0.0	0.0	0.0	0.0	0.0
al-h-cys	sub-3	HS	0.2	0.0	0.0	0.0	0.0	0.2
al-h-cys	sub-4	HS	0.2	0.0	0.0	0.0	0.0	0.1
al-h-cys	sub-5	HS	0.3	0.0	0.0	0.0	0.0	0.3
al-h-cys	sub-6	HS	0.0	0.0	0.0	0.0	0.0	0.0
al-h-cys	CH2-1	NH2	0.0	0.0	0.0	0.0	-0.1	-0.1
al-h-cys	CH2-2	NH2	0.9	0.1	-0.2	0.3	-0.4	0.8
al-h-cys	CH2-3	NH2	0.6	0.0	0.0	0.1	-0.1	0.6
al-h-cys	CH2-4	NH2	0.7	0.0	0.0	0.1	0.0	0.7
al-h-cys	CH2-5	NH2	0.4	0.0	0.0	0.1	0.0	0.4
al-h-cys	CH2-6	NH2	-0.2	0.0	0.0	0.0	0.0	-0.3
al-h-cys	OH-1	NH2	-3.8	0.1	-0.1	-0.6	-0.2	-4.6
al-h-cys	OH-2	NH2	-35.6	35.8	-2.8	-12.0	-5.2	-19.8
al-h-cys	OH-3	NH2	1.2	0.0	-0.1	0.2	-0.2	1.2
al-h-cys	OH-4	NH2	1.2	0.0	0.0	0.1	0.0	1.2
al-h-cys	OH-5	NH2	-0.3	0.0	0.0	-0.1	0.0	-0.5
al-h-cys	OH-6	NH2	-0.7	0.0	-0.1	0.0	-0.1	-0.9
al-h-cys	R-1	NH2	-0.8	0.0	0.0	-0.2	-0.1	-1.1
al-h-cys	R-2	NH2	-3.0	0.4	-0.6	-0.6	-1.0	-4.8
al-h-cys	R-3	NH2	-4.2	11.8	-2.0	-0.4	-5.1	0.0
al-h-cys	R-4	NH2	-4.5	0.0	-0.3	-0.4	-0.5	-5.7
al-h-cys	R-5	NH2	-1.3	0.0	0.0	-0.1	-0.1	-1.5
al-h-cys	R-6	NH2	-0.3	0.0	0.0	-0.1	0.0	-0.4
al-h-cys	sub-1	NH2	-0.1	0.0	0.0	0.0	0.0	-0.2
al-h-cys	sub-2	NH2	-0.4	0.0	0.0	-0.1	0.0	-0.5
al-h-cys	sub-3	NH2	0.0	0.0	0.0	0.0	-0.1	-0.1
al-h-cys	sub-4	NH2	0.3	0.0	0.0	0.0	0.0	0.3
al-h-cys	sub-5	NH2	0.1	0.0	0.0	0.0	0.0	0.1
al-h-cys	sub-6	NH2	-0.1	0.0	0.0	0.0	0.0	-0.1
al-h-gln	CH2-1	CH	0.0	0.0	0.0	0.0	0.0	0.0
al-h-gln	CH2-2	CH	0.0	0.0	0.0	0.0	-0.1	-0.1
al-h-gln	CH2-3	CH	0.3	0.0	0.0	0.0	0.0	0.2
al-h-gln	CH2-4	CH	-0.8	0.0	0.0	0.0	-0.2	-0.9
al-h-gln	CH2-5	CH	-1.0	0.1	0.0	0.1	-0.2	-1.0
al-h-gln	CH2-6	CH	0.0	0.0	0.0	0.0	0.0	0.0
al-h-gln	OH-1	CH	0.2	0.0	0.0	-0.1	-0.1	0.1
al-h-gln	OH-2	CH	-0.3	0.0	0.0	0.1	-0.2	-0.4
al-h-gln	OH-3	CH	-0.2	0.0	0.0	0.1	-0.1	-0.2
al-h-gln	OH-4	CH	-1.2	0.0	0.0	0.0	-0.1	-1.3
al-h-gln	OH-5	CH	0.6	0.2	0.3	-0.4	-0.7	0.1
al-h-gln	OH-6	CH	1.0	0.1	0.0	0.1	-0.3	0.9
al-h-gln	R-1	CH	-0.1	0.0	0.0	0.0	0.0	-0.1
al-h-gln	R-2	CH	0.2	0.0	0.0	-0.1	-0.1	0.1
al-h-gln	R-3	CH	-1.7	0.0	-0.1	0.0	-0.3	-2.1
al-h-gln	R-4	CH	0.2	1.3	-0.1	0.0	-1.5	-0.2
al-h-gln	R-5	CH	5.5	2.8	0.1	-0.3	-2.2	5.9
al-h-gln	R-6	CH	-0.2	0.0	0.0	-0.1	-0.1	-0.4
al-h-gln	sub-1	CH	0.0	0.0	0.0	0.0	0.0	0.0
al-h-gln	sub-2	CH	0.0	0.0	0.0	0.0	0.0	0.0
al-h-gln	sub-3	CH	0.1	0.0	0.0	0.0	0.0	0.1
al-h-gln	sub-4	CH	-0.1	0.0	0.0	0.0	0.0	-0.1
al-h-gln	sub-5	CH	-0.4	0.0	0.0	0.0	0.0	-0.4
al-h-gln	sub-6	CH	0.0	0.0	0.0	0.0	0.0	0.0
al-h-gln	CH2-1	CH2-1	-0.1	0.0	0.0	0.0	0.0	0.0
al-h-gln	CH2-2	CH2-1	0.1	0.0	0.0	0.0	-0.1	0.1
al-h-gln	CH2-3	CH2-1	-0.6	0.0	0.0	0.1	-0.3	-0.7
al-h-gln	CH2-4	CH2-1	-0.5	0.0	0.0	0.1	-0.2	-0.6
al-h-gln	CH2-5	CH2-1	0.0	0.0	0.0	0.0	0.0	0.0
al-h-gln	CH2-6	CH2-1	0.0	0.0	0.0	0.0	0.0	0.0
al-h-gln	OH-1	CH2-1	0.0	0.0	0.0	0.0	0.0	0.0
al-h-gln	OH-2	CH2-1	0.0	0.0	0.1	0.0	-0.1	0.0
al-h-gln	OH-3	CH2-1	-0.6	0.0	0.0	0.1	-0.2	-0.7
al-h-gln	OH-4	CH2-1	-0.9	0.0	0.0	0.1	-0.2	-1.0
al-h-gln	OH-5	CH2-1	2.3	0.0	0.1	-0.2	-0.2	2.0
al-h-gln	OH-6	CH2-1	-1.4	0.1	-0.1	0.1	-0.1	-1.5
al-h-gln	R-1	CH2-1	0.5	0.0	0.0	0.0	0.0	0.4
al-h-gln	R-2	CH2-1	0.2	0.0	0.1	0.0	-0.1	0.1
al-h-gln	R-3	CH2-1	-2.4	0.7	0.1	0.0	-1.5	-3.1
al-h-gln	R-4	CH2-1	3.2	12.0	0.0	-0.8	-5.9	8.4
al-h-gln	R-5	CH2-1	-2.2	0.0	-0.1	0.1	-0.5	-2.6
al-h-gln	R-6	CH2-1	0.9	0.0	0.0	-0.1	-0.1	0.7
al-h-gln	sub-1	CH2-1	0.1	0.0	0.0	0.0	0.0	0.1
al-h-gln	sub-2	CH2-1	0.1	0.0	0.0	0.0	0.0	0.1
al-h-gln	sub-3	CH2-1	0.1	0.0	0.0	0.0	0.0	0.1
al-h-gln	sub-4	CH2-1	-0.5	0.0	0.0	0.1	-0.1	-0.5
al-h-gln	sub-5	CH2-1	0.2	0.0	0.0	0.0	0.0	0.1
al-h-gln	sub-6	CH2-1	0.1	0.0	0.0	0.0	0.0	0.1
al-h-gln	CH2-1	CH2-2	-0.3	0.0	0.0	0.1	0.0	-0.3
al-h-gln	CH2-2	CH2-2	-0.8	0.0	0.0	0.1	-0.3	-1.0
al-h-gln	CH2-3	CH2-2	-0.7	0.0	0.0	0.1	-0.2	-0.7
al-h-gln	CH2-4	CH2-2	0.5	0.0	0.0	0.0	0.0	0.4
al-h-gln	CH2-5	CH2-2	0.2	0.0	0.0	0.0	0.0	0.2
al-h-gln	CH2-6	CH2-2	-0.1	0.0	0.0	0.0	0.0	-0.1
al-h-gln	OH-1	CH2-2	-0.8	0.0	0.0	0.0	0.0	-0.9
al-h-gln	OH-2	CH2-2	0.0	1.1	0.1	-0.2	-0.8	0.3
al-h-gln	OH-3	CH2-2	-1.1	0.0	0.0	0.2	-0.2	-1.0
al-h-gln	OH-4	CH2-2	1.2	0.0	0.0	0.0	0.0	1.2
al-h-gln	OH-5	CH2-2	0.5	0.0	0.0	-0.1	-0.1	0.4
al-h-gln	OH-6	CH2-2	-0.1	0.0	0.0	0.0	0.0	-0.2
al-h-gln	R-1	CH2-2	0.2	0.0	0.0	-0.1	0.0	0.1
al-h-gln	R-2	CH2-2	-0.3	0.0	0.0	0.0	-0.4	-0.6
al-h-gln	R-3	CH2-2	4.5	12.4	-0.2	-0.9	-6.0	9.8
al-h-gln	R-4	CH2-2	-3.7	0.1	-0.1	-0.2	-1.0	-4.8
al-h-gln	R-5	CH2-2	-1.1	0.0	0.0	0.1	-0.1	-1.2
al-h-gln	R-6	CH2-2	0.1	0.0	0.0	0.0	0.0	0.0
al-h-gln	sub-1	CH2-2	0.0	0.0	0.0	0.0	0.0	0.0
al-h-gln	sub-2	CH2-2	-0.1	0.0	0.0	0.0	0.0	-0.1
al-h-gln	sub-3	CH2-2	-0.8	0.0	0.0	0.1	-0.1	-0.7
al-h-gln	sub-4	CH2-2	0.2	0.0	0.0	0.0	0.0	0.2
al-h-gln	sub-5	CH2-2	0.1	0.0	0.0	0.0	0.0	0.1
al-h-gln	sub-6	CH2-2	0.0	0.0	0.0	0.0	0.0	0.0
al-h-gln	CH2-1	CONH	2.5	0.2	-0.3	0.3	-0.4	2.4
al-h-gln	CH2-2	CONH	-0.2	0.0	0.0	0.0	-0.1	-0.5
al-h-gln	CH2-3	CONH	1.4	0.0	0.0	0.1	0.0	1.4
al-h-gln	CH2-4	CONH	0.7	0.0	0.0	0.0	0.0	0.7
al-h-gln	CH2-5	CONH	0.0	0.0	0.0	0.0	0.0	0.1
al-h-gln	CH2-6	CONH	-0.1	0.0	0.0	0.0	0.0	-0.2
al-h-gln	OH-1	CONH	-3.4	0.1	-0.2	-0.9	-0.3	-4.7
al-h-gln	OH-2	CONH	-28.3	30.0	-3.1	-10.3	-5.0	-16.8
al-h-gln	OH-3	CONH	1.8	0.0	0.0	0.2	-0.1	1.9
al-h-gln	OH-4	CONH	1.2	0.0	0.0	0.1	0.0	1.2
al-h-gln	OH-5	CONH	0.6	0.0	0.1	0.0	0.0	0.7
al-h-gln	OH-6	CONH	-2.0	0.0	-0.1	-0.2	-0.1	-2.3
al-h-gln	R-1	CONH	-2.6	0.0	-0.2	-0.4	-0.2	-3.5
al-h-gln	R-2	CONH	1.3	0.7	-0.8	-0.1	-1.2	0.0
al-h-gln	R-3	CONH	-7.2	0.4	-0.8	-0.2	-1.5	-9.2
al-h-gln	R-4	CONH	-4.6	0.1	-0.3	-0.4	-0.3	-5.6
al-h-gln	R-5	CONH	-0.9	0.0	0.0	-0.1	-0.1	-1.1
al-h-gln	R-6	CONH	-0.1	0.0	0.0	-0.1	0.0	-0.3
al-h-gln	sub-1	CONH	-0.3	0.0	0.0	0.0	0.0	-0.3
al-h-gln	sub-2	CONH	-0.5	0.0	0.0	-0.1	0.0	-0.6
al-h-gln	sub-3	CONH	0.9	0.0	0.0	0.0	0.0	0.8
al-h-gln	sub-4	CONH	0.1	0.0	0.0	0.0	0.0	0.0
al-h-gln	sub-5	CONH	0.1	0.0	0.0	0.0	0.0	0.1
al-h-gln	sub-6	CONH	0.0	0.0	0.0	0.0	0.0	-0.1
al-h-gln	CH2-1	COOH	0.2	0.0	0.0	0.0	-0.1	0.1
al-h-gln	CH2-2	COOH	-0.2	0.0	0.0	0.0	-0.1	-0.3
al-h-gln	CH2-3	COOH	0.9	0.0	0.0	0.0	0.0	0.8
al-h-gln	CH2-4	COOH	1.2	0.0	0.0	0.0	-0.1	1.2
al-h-gln	CH2-5	COOH	-0.3	0.0	0.0	0.0	-0.1	-0.3
al-h-gln	CH2-6	COOH	0.2	0.0	0.0	0.0	-0.2	0.0
al-h-gln	OH-1	COOH	-0.6	3.1	-0.1	-0.3	-1.3	0.8
al-h-gln	OH-2	COOH	0.5	0.2	-0.1	0.0	-0.5	0.1
al-h-gln	OH-3	COOH	0.0	0.0	0.0	0.0	0.0	0.0
al-h-gln	OH-4	COOH	1.9	0.0	0.0	0.0	0.0	1.9
al-h-gln	OH-5	COOH	4.3	0.1	0.6	0.0	-0.2	4.7
al-h-gln	OH-6	COOH	-4.1	2.4	-0.2	-0.2	-1.2	-3.3
al-h-gln	R-1	COOH	-1.1	0.2	0.0	0.0	-0.4	-1.3
al-h-gln	R-2	COOH	0.5	0.0	0.0	-0.1	-0.2	0.2
al-h-gln	R-3	COOH	-1.4	0.0	-0.2	0.1	-0.2	-1.6
al-h-gln	R-4	COOH	-4.7	0.1	-0.2	0.1	-0.5	-5.2
al-h-gln	R-5	COOH	-3.3	0.0	-0.1	-0.2	-0.8	-4.2
al-h-gln	R-6	COOH	0.6	0.1	0.0	0.0	-0.4	0.4
al-h-gln	sub-1	COOH	0.0	0.0	0.0	0.0	0.0	0.0
al-h-gln	sub-2	COOH	0.1	0.0	0.0	0.0	0.0	0.1
al-h-gln	sub-3	COOH	0.3	0.0	0.0	0.0	0.0	0.3
al-h-gln	sub-4	COOH	0.8	0.0	0.0	0.0	0.0	0.8
al-h-gln	sub-5	COOH	0.7	0.0	0.0	0.0	0.0	0.7
al-h-gln	sub-6	COOH	0.1	0.0	0.0	0.0	0.0	0.1
al-h-gln	CH2-1	NH2	-0.3	0.0	0.0	0.0	0.0	-0.3
al-h-gln	CH2-2	NH2	0.5	0.8	0.0	0.0	-0.7	0.6
al-h-gln	CH2-3	NH2	0.0	0.0	0.0	-0.1	-0.1	-0.2
al-h-gln	CH2-4	NH2	-0.1	0.0	0.0	-0.1	-0.1	-0.3
al-h-gln	CH2-5	NH2	1.1	1.6	-0.1	0.1	-1.0	1.6
al-h-gln	CH2-6	NH2	-0.3	0.0	0.0	0.0	0.0	-0.4
al-h-gln	OH-1	NH2	-0.7	0.1	0.0	-0.3	-0.3	-1.2
al-h-gln	OH-2	NH2	-4.1	4.0	-0.3	-1.1	-1.3	-2.8
al-h-gln	OH-3	NH2	3.1	0.3	-0.1	0.3	-0.4	3.2
al-h-gln	OH-4	NH2	-2.4	0.1	-0.1	-0.7	-0.2	-3.2
Al-h-gln	OH-5	NH2	-35.4	36.7	-3.4	-12.4	-5.4	-19.9
al-h-gln	OH-6	NH2	-10.2	12.9	-1.4	-1.8	-2.6	-3.1
al-h-gln	R-1	NH2	0.8	0.0	0.0	0.3	-0.1	1.0
al-h-gln	R-2	NH2	-0.1	0.1	0.1	0.1	-0.5	-0.3
al-h-gln	R-3	NH2	-3.0	0.2	0.1	-0.2	-0.9	-3.8
al-h-gln	R-4	NH2	-1.3	0.1	-0.1	0.4	-0.7	-1.6
al-h-gln	R-5	NH2	-5.7	2.3	-0.4	-0.4	-2.9	-7.1
al-h-gln	R-6	NH2	0.4	0.1	-0.1	0.7	-0.7	0.4
al-h-gln	sub-1	NH2	0.1	0.0	0.0	0.0	0.0	0.1
al-h-gln	sub-2	NH2	0.0	0.0	0.0	0.0	0.0	0.1
al-h-gln	sub-3	NH2	-0.2	0.0	0.0	0.0	0.0	-0.3
al-h-gln	sub-4	NH2	-0.3	0.0	0.0	-0.1	0.0	-0.4
al-h-gln	sub-5	NH2	-0.3	0.0	0.0	-0.1	0.0	-0.4
al-h-gln	sub-6	NH2	0.0	0.0	0.0	0.0	0.0	0.1
al-h-gluH	CH2-1	CH	0.1	0.0	0.0	0.0	-0.1	0.1
al-h-gluH	CH2-2	CH	0.0	0.0	0.0	0.0	0.0	0.0
al-h-gluH	CH2-3	CH	0.4	0.0	0.0	0.0	0.0	0.3
al-h-gluH	CH2-4	CH	0.3	0.0	0.0	0.0	0.0	0.3
al-h-gluH	CH2-5	CH	-0.1	0.0	0.0	0.0	0.0	-0.1
al-h-gluH	CH2-6	CH	0.1	0.0	0.0	0.0	0.0	0.1
al-h-gluH	OH-1	CH	-0.4	0.2	0.0	0.0	-0.2	-0.3
al-h-gluH	OH-2	CH	-0.5	0.0	0.0	0.0	-0.1	-0.6
al-h-gluH	OH-3	CH	0.2	0.0	0.0	0.0	0.0	0.2
al-h-gluH	OH-4	CH	0.4	0.0	0.0	0.0	0.0	0.4
al-h-gluH	OH-5	CH	0.2	0.0	0.0	0.0	0.0	0.2
al-h-gluH	OH-6	CH	-0.1	0.0	0.0	0.0	-0.1	-0.2
al-h-gluH	R-1	CH	0.5	0.0	0.0	0.0	-0.1	0.5
al-h-gluH	R-2	CH	0.2	0.0	0.0	0.0	-0.1	0.1
al-h-gluH	R-3	CH	-0.5	0.0	0.0	0.0	-0.3	-0.8
al-h-gluH	R-4	CH	-1.7	0.0	-0.1	0.0	-0.2	-2.0
al-h-gluH	R-5	CH	-0.4	0.0	0.0	0.0	0.0	-0.4
al-h-gluH	R-6	CH	0.4	0.0	0.0	0.0	0.0	0.4
al-h-gluH	sub-1	CH	0.0	0.0	0.0	0.0	0.0	0.0
al-h-gluH	sub-2	CH	0.0	0.0	0.0	0.0	0.0	0.0
al-h-gluH	sub-3	CH	-0.1	0.0	0.0	0.0	0.0	-0.1
al-h-gluH	sub-4	CH	0.1	0.0	0.0	0.0	0.0	0.1
al-h-gluH	sub-5	CH	0.1	0.0	0.0	0.0	0.0	0.1
al-h-gluH	sub-6	CH	0.0	0.0	0.0	0.0	0.0	0.0
al-h-gluH	CH2-1	CH2-1	-0.2	0.0	0.0	0.0	0.0	-0.2
al-h-gluH	CH2-2	CH2-1	0.1	0.0	0.0	0.0	0.0	0.1
al-h-gluH	CH2-3	CH2-1	0.6	0.0	0.0	0.0	-0.1	0.5
al-h-gluH	CH2-4	CH2-1	0.1	0.0	0.0	0.0	0.0	0.0
al-h-gluH	CH2-5	CH2-1	-0.3	0.0	0.0	0.0	0.0	-0.3
al-h-gluH	CH2-6	CH2-1	0.1	0.0	0.0	0.0	0.0	0.1
al-h-gluH	OH-1	CH2-1	0.5	0.0	0.0	0.0	-0.1	0.5
al-h-gluH	OH-2	CH2-1	0.0	0.0	0.1	0.0	-0.1	0.0
al-h-gluH	OH-3	CH2-1	0.4	0.0	0.0	0.0	0.0	0.4
al-h-gluH	OH-4	CH2-1	0.0	0.0	0.0	0.0	0.0	0.0
al-h-gluH	OH-5	CH2-1	0.2	0.0	0.1	0.0	0.0	0.2
al-h-gluH	OH-6	CH2-1	0.2	0.0	0.0	0.0	0.0	0.1
al-h-gluH	R-1	CH2-1	0.3	0.0	0.0	0.0	0.0	0.3
al-h-gluH	R-2	CH2-1	0.7	0.0	0.1	0.0	-0.1	0.7
al-h-gluH	R-3	CH2-1	-3.2	0.1	0.1	0.0	-0.7	-3.7
al-h-gluH	R-4	CH2-1	-0.9	0.3	0.1	-0.1	-1.1	-1.7
al-h-gluH	R-5	CH2-1	0.5	0.0	0.0	0.0	-0.2	0.4
al-h-gluH	R-6	CH2-1	0.4	0.0	0.0	0.0	0.0	0.3
al-h-gluH	sub-1	CH2-1	0.1	0.0	0.0	0.0	0.0	0.1
al-h-gluH	sub-2	CH2-1	0.1	0.0	0.0	0.0	0.0	0.1
al-h-gluH	sub-3	CH2-1	0.4	0.0	0.0	0.0	0.0	0.3
al-h-gluH	sub-4	CH2-1	0.7	0.0	0.0	0.0	0.0	0.6
al-h-gluH	sub-5	CH2-1	0.1	0.0	0.0	0.0	0.0	0.1
al-h-gluH	sub-6	CH2-1	0.0	0.0	0.0	0.0	0.0	0.0
al-h-gluH	CH2-1	CH2-2	0.0	0.0	0.0	0.0	0.0	0.0
al-h-gluH	CH2-2	CH2-2	-0.7	0.0	0.0	0.1	-0.2	-0.7
al-h-gluH	CH2-3	CH2-2	-1.4	0.0	0.0	0.1	-0.3	-1.5
al-h-gluH	CH2-4	CH2-2	-0.4	0.0	0.0	0.0	-0.1	-0.4
al-h-gluH	CH2-5	CH2-2	-0.1	0.0	0.0	0.0	-0.1	-0.1
al-h-gluH	CH2-6	CH2-2	-0.1	0.0	0.0	0.0	0.0	-0.1
al-h-gluH	OH-1	CH2-2	-1.1	0.0	0.0	0.0	-0.1	-1.1
al-h-gluH	OH-2	CH2-2	-0.6	0.1	0.0	-0.1	-0.3	-0.9
al-h-gluH	OH-3	CH2-2	-1.9	0.0	0.0	0.1	-0.2	-1.9
al-h-gluH	OH-4	CH2-2	-0.4	0.0	0.0	0.1	-0.2	-0.4
al-h-gluH	OH-5	CH2-2	1.8	0.0	0.0	-0.2	-0.1	1.6
al-h-gluH	OH-6	CH2-2	-2.0	0.1	-0.1	0.1	-0.1	-2.0
al-h-gluH	R-1	CH2-2	0.2	0.0	0.0	0.0	0.0	0.1
al-h-gluH	R-2	CH2-2	-0.1	0.0	0.0	-0.1	-0.2	-0.4
al-h-gluH	R-3	CH2-2	3.9	6.1	-0.1	-0.2	-4.4	5.4
al-h-gluH	R-4	CH2-2	1.7	7.9	-0.1	-0.6	-4.5	4.4
al-h-gluH	R-5	CH2-2	-1.4	0.1	-0.1	0.1	-0.4	-1.8
al-h-gluH	R-6	CH2-2	1.0	0.0	0.0	-0.1	-0.1	0.8
al-h-gluH	sub-1	CH2-2	0.0	0.0	0.0	0.0	0.0	0.0
al-h-gluH	sub-2	CH2-2	0.0	0.0	0.0	0.0	0.0	0.0
al-h-gluH	sub-3	CH2-2	-0.5	0.0	0.0	0.0	-0.1	-0.5
al-h-gluH	sub-4	CH2-2	-0.6	0.0	0.0	0.1	-0.1	-0.6
al-h-gluH	sub-5	CH2-2	0.0	0.0	0.0	0.0	0.0	0.0
al-h-gluH	sub-6	CH2-2	0.1	0.0	0.0	0.0	0.0	0.1
al-h-gluH	CH2-1	COOH-1	0.4	0.3	0.0	0.0	-0.4	0.3
al-h-gluH	CH2-2	COOH-1	-0.4	0.0	0.0	0.0	-0.1	-0.4
al-h-gluH	CH2-3	COOH-1	0.2	0.0	0.0	0.0	0.0	0.2
al-h-gluH	CH2-4	COOH-1	0.3	0.0	0.0	0.0	0.0	0.3
al-h-gluH	CH2-5	COOH-1	0.1	0.0	0.0	0.0	0.0	0.1
al-h-gluH	CH2-6	COOH-1	-0.2	0.0	0.0	0.0	0.0	-0.3
al-h-gluH	OH-1	COOH-1	-1.8	0.0	0.0	0.0	-0.1	-2.0
al-h-gluH	OH-2	COOH-1	0.4	0.3	0.1	0.0	-0.4	0.4
al-h-gluH	OH-3	COOH-1	-0.3	0.0	0.0	0.0	0.0	-0.2
al-h-gluH	OH-4	COOH-1	0.5	0.0	0.0	0.0	0.0	0.5
al-h-gluH	OH-5	COOH-1	0.7	0.0	0.0	0.0	0.0	0.7
al-h-gluH	OH-6	COOH-1	-0.7	0.0	-0.1	0.0	0.0	-0.8
al-h-gluH	R-1	COOH-1	0.2	0.0	0.0	0.0	-0.2	0.0
al-h-gluH	R-2	COOH-1	0.0	0.0	0.0	0.0	-0.5	-0.5
al-h-gluH	R-3	COOH-1	-2.1	2.4	0.1	-0.1	-2.4	-2.1
al-h-gluH	R-4	COOH-1	-1.1	0.0	0.0	0.0	-0.2	-1.4
al-h-gluH	R-5	COOH-1	-1.0	0.0	-0.1	0.0	0.0	-1.1
al-h-gluH	R-6	COOH-1	0.8	0.0	0.0	0.0	0.0	0.7
al-h-gluH	sub-1	COOH-1	0.1	0.0	0.0	0.0	0.0	0.1
al-h-gluH	sub-2	COOH-1	0.0	0.0	0.0	0.0	0.0	0.0
al-h-gluH	sub-3	COOH-1	1.4	0.5	0.0	0.0	-0.3	1.6
al-h-gluH	sub-4	COOH-1	0.1	0.0	0.0	0.0	0.0	0.1
al-h-gluH	sub-5	COOH-1	0.1	0.0	0.0	0.0	0.0	0.1
al-h-gluH	sub-6	COOH-1	0.1	0.0	0.0	0.0	0.0	0.1
al-h-gluH	CH2-1	COOH-2	-0.7	0.0	0.0	-0.1	-0.1	-0.8
al-h-gluH	CH2-2	COOH-2	4.0	1.8	-0.5	0.7	-1.1	4.9
al-h-gluH	CH2-3	COOH-2	1.3	0.0	0.0	0.0	-0.1	1.1
al-h-gluH	CH2-4	COOH-2	0.7	0.0	0.0	0.2	-0.2	0.7
al-h-gluH	CH2-5	COOH-2	3.1	2.9	-0.7	0.7	-1.6	4.4
al-h-gluH	CH2-6	COOH-2	-0.5	0.0	0.0	-0.1	-0.1	-0.7
al-h-gluH	OH-1	COOH-2	-2.3	0.1	-0.1	-0.9	-0.4	-3.5
al-h-gluH	OH-2	COOH-2	-14.1	10.9	-0.7	-4.3	-2.9	-11.0
al-h-gluH	OH-3	COOH-2	4.8	0.3	-0.2	0.6	-0.5	5.0
al-h-gluH	OH-4	COOH-2	0.9	0.0	-0.1	0.2	-0.2	0.9
al-h-gluH	OH-5	COOH-2	-9.2	5.8	-0.7	-1.5	-2.1	-7.8
al-h-gluH	OH-6	COOH-2	-13.9	11.4	-2.2	-1.6	-3.0	-9.3
al-h-gluH	R-1	COOH-2	1.2	0.0	0.0	0.2	-0.2	1.2
al-h-gluH	R-2	COOH-2	-3.2	0.3	-0.3	-0.6	-0.7	-4.6
al-h-gluH	R-3	COOH-2	-7.1	2.1	-1.0	0.0	-2.4	-8.4
al-h-gluH	R-4	COOH-2	-7.7	0.4	-0.5	-0.6	-1.6	-10.0
al-h-gluH	R-5	COOH-2	-6.8	6.0	-1.1	-1.9	-4.9	-8.7
al-h-gluH	R-6	COOH-2	1.3	0.3	-0.3	0.4	-1.0	0.7
al-h-gluH	sub-1	COOH-2	-0.1	0.0	0.0	0.0	0.0	-0.1
al-h-gluH	sub-2	COOH-2	-0.2	0.0	0.0	-0.1	0.0	-0.3
al-h-gluH	sub-3	COOH-2	-0.1	0.0	0.0	-0.1	0.0	-0.2
al-h-gluH	sub-4	COOH-2	0.2	0.0	0.0	0.0	0.0	0.2
al-h-gluH	sub-5	COOH-2	0.0	0.0	0.0	0.1	0.0	0.0
al-h-gluH	sub-6	COOH-2	0.0	0.0	0.0	0.0	0.0	0.0
al-h-gluH	CH2-1	NH2	0.0	0.1	0.0	0.0	-0.3	-0.2
al-h-gluH	CH2-2	NH2	0.4	0.0	-0.1	0.0	0.0	0.3
al-h-gluH	CH2-3	NH2	-0.2	0.0	0.0	0.0	0.0	-0.2
al-h-gluH	CH2-4	NH2	-0.1	0.0	0.0	0.0	0.0	-0.2
al-h-gluH	CH2-5	NH2	0.4	0.0	-0.1	0.0	0.0	0.3
al-h-gluH	CH2-6	NH2	-0.3	0.0	0.0	0.0	-0.1	-0.3
al-h-gluH	OH-1	NH2	-5.1	4.1	-0.3	-0.3	-1.5	-3.1
al-h-gluH	OH-2	NH2	6.2	1.3	-0.3	0.1	-0.7	6.6
al-h-gluH	OH-3	NH2	0.3	0.0	0.0	0.0	0.0	0.3
al-h-gluH	OH-4	NH2	-0.1	0.0	0.0	0.0	0.0	-0.1
al-h-gluH	OH-5	NH2	-0.9	0.0	-0.1	0.0	0.0	-0.9
al-h-gluH	OH-6	NH2	-0.5	0.1	0.0	0.0	-0.3	-0.7
al-h-gluH	R-1	NH2	-2.0	0.1	-0.1	0.0	-0.4	-2.4
al-h-gluH	R-2	NH2	-2.7	0.0	-0.2	0.0	-0.3	-3.3
al-h-gluH	R-3	NH2	1.0	0.0	-0.2	0.1	-0.3	0.7
al-h-gluH	R-4	NH2	0.1	0.0	0.0	0.0	-0.1	0.0
al-h-gluH	R-5	NH2	0.0	0.0	0.0	0.0	-0.1	0.0
al-h-gluH	R-6	NH2	-1.4	0.0	0.0	0.0	-0.1	-1.5
al-h-gluH	sub-1	NH2	-0.2	0.0	0.0	0.0	0.0	-0.2
al-h-gluH	sub-2	NH2	-0.2	0.0	0.0	0.0	0.0	-0.2
al-h-gluH	sub-3	NH2	-0.4	0.0	0.0	0.0	0.0	-0.4
al-h-gluH	sub-4	NH2	-0.2	0.0	0.0	0.0	0.0	-0.2
al-h-gluH	sub-5	NH2	-0.2	0.0	0.0	0.0	0.0	-0.2
al-h-gluH	sub-6	NH2	-0.1	0.0	0.0	0.0	0.0	-0.1
al-h-gly	CH2-1	CH2	0.2	0.0	0.0	0.0	0.0	0.2
al-h-gly	CH2-2	CH2	-0.1	0.0	0.1	0.0	-0.1	-0.2
al-h-gly	CH2-3	CH2	0.2	0.0	0.0	0.0	-0.1	0.1
al-h-gly	CH2-4	CH2	0.1	0.0	0.0	0.1	0.0	0.1
al-h-gly	CH2-5	CH2	-0.4	0.0	0.0	0.0	0.0	-0.4
al-h-gly	CH2-6	CH2	0.3	0.0	0.0	0.0	0.0	0.2
al-h-gly	OH-1	CH2	0.9	0.0	0.0	-0.2	-0.2	0.6
al-h-gly	OH-2	CH2	6.3	0.3	0.6	-0.6	-0.8	5.8
al-h-gly	OH-3	CH2	-0.3	0.0	0.0	0.0	-0.1	-0.3
al-h-gly	OH-4	CH2	0.0	0.0	0.0	0.1	0.0	0.0
al-h-gly	OH-5	CH2	1.8	0.0	0.2	0.0	-0.1	2.0
al-h-gly	OH-6	CH2	-2.5	0.0	0.0	-0.1	-0.2	-2.7
al-h-gly	R-1	CH2	-0.2	0.0	0.0	0.0	-0.1	-0.4
al-h-gly	R-2	CH2	0.1	0.1	0.2	-0.1	-0.3	0.0
al-h-gly	R-3	CH2	-3.7	0.2	0.2	0.4	-0.9	-3.7
al-h-gly	R-4	CH2	0.6	3.2	0.2	-0.3	-2.2	1.5
al-h-gly	R-5	CH2	-1.0	0.1	-0.1	-0.2	-0.3	-1.5
al-h-gly	R-6	CH2	0.9	0.0	0.0	0.0	-0.1	0.8
al-h-gly	sub-1	CH2	0.0	0.0	0.0	0.0	0.0	0.0
al-h-gly	sub-2	CH2	0.1	0.0	0.0	0.0	0.0	0.1
al-h-gly	sub-3	CH2	0.4	0.0	0.0	0.0	0.0	0.4
al-h-gly	sub-4	CH2	0.2	0.1	0.0	0.0	-0.1	0.2
al-h-gly	sub-5	CH2	0.2	0.0	0.0	0.0	0.0	0.2
al-h-gly	sub-6	CH2	0.1	0.0	0.0	0.0	0.0	0.1
al-h-gly	CH2-1	COOH	-0.8	0.0	0.0	0.0	0.0	-0.9
al-h-gly	CH2-2	COOH	2.2	1.0	-0.4	0.2	-0.8	2.2
al-h-gly	CH2-3	COOH	-0.1	0.0	0.0	-0.1	-0.1	-0.3
al-h-gly	CH2-4	COOH	0.7	0.0	0.0	0.1	-0.3	0.5
al-h-gly	CH2-5	COOH	4.0	0.8	-0.4	0.5	-0.9	3.9
al-h-gly	CH2-6	COOH	-0.3	0.0	0.0	-0.1	-0.1	-0.5
al-h-gly	OH-1	COOH	-0.5	0.0	0.0	-0.5	-0.3	-1.3
al-h-gly	OH-2	COOH	1.5	0.9	0.3	-0.4	-0.9	1.4
al-h-gly	OH-3	COOH	4.4	1.1	-0.3	0.5	-0.8	4.9
al-h-gly	OH-4	COOH	-1.0	0.0	-0.1	-0.1	-0.3	-1.4
al-h-gly	OH-5	COOH	-10.8	12.2	-1.3	-2.7	-3.0	-5.6
al-h-gly	OH-6	COOH	-2.0	5.2	-0.3	-0.9	-2.0	0.0
al-h-gly	R-1	COOH	1.3	0.0	0.0	0.2	-0.2	1.3
al-h-gly	R-2	COOH	-1.7	0.0	-0.1	-0.2	-0.4	-2.4
al-h-gly	R-3	COOH	-4.8	0.5	-0.6	-0.1	-1.4	-6.4
al-h-gly	R-4	COOH	-0.7	2.5	-0.7	0.2	-3.4	-2.1
al-h-gly	R-5	COOH	-16.1	8.5	-2.9	-1.7	-6.0	-18.2
al-h-gly	R-6	COOH	-1.0	0.2	-0.1	0.2	-0.7	-1.5
al-h-gly	sub-1	COOH	0.0	0.0	0.0	0.0	0.0	0.0
al-h-gly	sub-2	COOH	-0.1	0.0	0.0	0.0	0.0	-0.1
al-h-gly	sub-3	COOH	-0.4	0.0	0.0	-0.1	0.0	-0.5
al-h-gly	sub-4	COOH	-0.6	0.0	0.0	-0.1	0.0	-0.7
al-h-gly	sub-5	COOH	0.7	0.0	0.0	0.1	0.0	0.7
al-h-gly	sub-6	COOH	0.0	0.0	0.0	0.0	0.0	0.0
al-h-gly	CH2-1	NH2	0.1	0.0	0.0	0.0	-0.1	0.1
al-h-gly	CH2-2	NH2	0.7	0.2	-0.1	0.3	-0.5	0.6
al-h-gly	CH2-3	NH2	0.8	0.0	0.0	0.2	-0.2	0.8
al-h-gly	CH2-4	NH2	0.5	0.0	0.0	0.1	0.0	0.6
al-h-gly	CH2-5	NH2	0.3	0.0	0.0	0.1	0.0	0.3
al-h-gly	CH2-6	NH2	-0.3	0.0	0.0	0.0	0.0	-0.4
al-h-gly	OH-1	NH2	-4.3	0.1	-0.1	-0.6	-0.1	-5.0
Al-h-gly	OH-2	NH2	-39.5	39.1	-3.1	-13.7	-5.4	-22.8
al-h-gly	OH-3	NH2	1.5	0.1	0.0	0.4	-0.3	1.7
al-h-gly	OH-4	NH2	0.9	0.0	0.0	0.1	0.0	0.9
al-h-gly	OH-5	NH2	0.2	0.0	0.0	-0.1	0.0	0.0
al-h-gly	OH-6	NH2	-1.0	0.0	-0.1	0.0	-0.1	-1.1
al-h-gly	R-1	NH2	-0.7	0.0	0.0	-0.2	-0.1	-1.0
al-h-gly	R-2	NH2	-2.3	0.6	-0.6	-0.6	-1.0	-3.9
al-h-gly	R-3	NH2	-4.9	13.5	-1.6	-0.7	-6.2	0.1
al-h-gly	R-4	NH2	-3.5	0.4	-0.1	-0.5	-1.2	-4.9
al-h-gly	R-5	NH2	-1.3	0.0	-0.1	-0.1	-0.1	-1.5
al-h-gly	R-6	NH2	0.2	0.0	0.0	-0.1	0.0	0.0
al-h-gly	sub-1	NH2	-0.1	0.0	0.0	0.0	0.0	-0.1
al-h-gly	sub-2	NH2	-0.4	0.0	0.0	-0.1	0.0	-0.5
al-h-gly	sub-3	NH2	-0.1	0.0	0.0	0.0	-0.1	-0.1
al-h-gly	sub-4	NH2	0.1	0.0	0.0	0.0	0.0	0.0
al-h-gly	sub-5	NH2	0.1	0.0	0.0	0.0	0.0	0.1
al-h-gly	sub-6	NH2	0.0	0.0	0.0	0.0	0.0	0.0
al-h-hisD	CH2-1	CH	-0.1	0.0	0.0	0.0	0.0	-0.1
al-h-hisD	CH2-2	CH	0.0	0.0	0.0	0.0	0.0	0.0
al-h-hisD	CH2-3	CH	-0.8	0.0	0.0	0.0	-0.1	-0.9
al-h-hisD	CH2-4	CH	-1.2	0.1	0.0	0.0	-0.3	-1.3
al-h-hisD	CH2-5	CH	0.2	0.0	0.0	0.0	-0.1	0.1
al-h-hisD	CH2-6	CH	-0.2	0.0	0.0	0.0	0.0	-0.2
al-h-hisD	OH-1	CH	0.0	0.0	0.0	0.0	0.0	-0.1
al-h-hisD	OH-2	CH	0.4	0.0	0.1	0.0	-0.1	0.5
al-h-hisD	OH-3	CH	-0.7	0.0	0.0	0.0	0.0	-0.8
al-h-hisD	OH-4	CH	-2.4	0.0	0.0	0.1	-0.2	-2.5
al-h-hisD	OH-5	CH	0.0	0.2	0.0	-0.1	-0.4	-0.3
al-h-hisD	OH-6	CH	-0.4	0.0	0.0	0.1	-0.2	-0.5
al-h-hisD	R-1	CH	0.5	0.0	0.0	0.0	0.0	0.4
al-h-hisD	R-2	CH	0.5	0.0	0.1	0.0	-0.1	0.5
al-h-hisD	R-3	CH	-1.5	0.0	0.3	0.1	-0.4	-1.4
al-h-hisD	R-4	CH	5.4	8.3	0.3	-0.3	-3.9	9.7
al-h-hisD	R-5	CH	0.1	1.5	0.1	-0.1	-1.6	-0.1
al-h-hisD	R-6	CH	-0.1	0.0	0.0	-0.1	-0.1	-0.4
al-h-hisD	sub-1	CH	0.1	0.0	0.0	0.0	0.0	0.1
al-h-hisD	sub-2	CH	0.1	0.0	0.0	0.0	0.0	0.1
al-h-hisD	sub-3	CH	0.0	0.0	0.0	0.0	0.0	0.0
al-h-hisD	sub-4	CH	-0.9	0.0	0.0	0.0	0.0	-0.9
al-h-hisD	sub-5	CH	-0.2	0.0	0.0	0.0	0.0	-0.2
al-h-hisD	sub-6	CH	0.1	0.0	0.0	0.0	0.0	0.1
al-h-hisD	CH2-1	CH2	-0.2	0.0	0.0	0.0	0.0	-0.1
al-h-hisD	CH2-2	CH2	0.2	0.0	0.0	0.0	0.0	0.2
al-h-hisD	CH2-3	CH2	0.4	0.0	0.0	0.0	0.0	0.3
al-h-hisD	CH2-4	CH2	-0.5	0.0	0.0	0.0	-0.1	-0.7
al-h-hisD	CH2-5	CH2	-1.1	0.0	0.0	0.1	-0.3	-1.2
al-h-hisD	CH2-6	CH2	-0.2	0.0	0.0	0.0	-0.1	-0.3
al-h-hisD	OH-1	CH2	0.2	0.0	0.0	-0.1	-0.1	0.0
al-h-hisD	OH-2	CH2	0.1	0.0	0.0	0.0	0.0	0.0
al-h-hisD	OH-3	CH2	0.5	0.0	0.0	0.0	0.0	0.4
al-h-hisD	OH-4	CH2	-0.1	0.0	0.0	0.0	0.0	-0.1
al-h-hisD	OH-5	CH2	-2.7	0.0	0.1	0.1	-0.3	-2.8
al-h-hisD	OH-6	CH2	1.1	4.3	-0.1	-0.5	-1.3	3.6
al-h-hisD	R-1	CH2	0.0	0.0	0.0	0.0	-0.1	0.0
al-h-hisD	R-2	CH2	0.1	0.0	0.0	0.0	0.0	0.0
al-h-hisD	R-3	CH2	-1.2	0.0	0.0	0.1	-0.1	-1.3
al-h-hisD	R-4	CH2	-3.1	0.1	-0.2	0.2	-0.7	-3.7
al-h-hisD	R-5	CH2	5.7	6.9	0.1	-0.3	-4.5	7.9
al-h-hisD	R-6	CH2	-0.2	0.0	0.0	0.1	-0.6	-0.7
al-h-hisD	sub-1	CH2	0.0	0.0	0.0	0.0	0.0	0.0
al-h-hisD	sub-2	CH2	0.0	0.0	0.0	0.0	0.0	0.0
al-h-hisD	sub-3	CH2	0.0	0.0	0.0	0.0	0.0	0.0
al-h-hisD	sub-4	CH2	0.2	0.0	0.0	0.0	0.0	0.1
al-h-hisD	sub-5	CH2	-0.7	0.0	0.0	0.0	-0.1	-0.7
al-h-hisD	sub-6	CH2	-0.1	0.0	0.0	0.0	0.0	-0.1
al-h-hisD	CH2-1	COOH	-0.4	0.0	0.0	-0.1	-0.1	-0.7
al-h-hisD	CH2-2	COOH	2.5	0.6	-0.4	0.6	-0.8	2.5
al-h-hisD	CH2-3	COOH	0.3	0.0	-0.1	0.1	-0.2	0.1
al-h-hisD	CH2-4	COOH	1.7	0.0	-0.1	0.1	-0.1	1.6
al-h-hisD	CH2-5	COOH	2.9	0.2	-0.2	0.4	-0.4	2.8
al-h-hisD	CH2-6	COOH	-0.9	0.0	0.0	-0.1	-0.1	-1.1
al-h-hisD	OH-1	COOH	-4.8	0.2	-0.2	-0.5	-0.5	-5.8
al-h-hisD	OH-2	COOH	-11.4	9.6	-1.0	-3.0	-3.0	-8.8
al-h-hisD	OH-3	COOH	2.6	0.2	-0.2	0.5	-0.5	2.5
al-h-hisD	OH-4	COOH	2.3	0.0	-0.2	0.0	-0.3	1.9
al-h-hisD	OH-5	COOH	-15.0	12.9	-1.5	-3.8	-2.9	-10.3
al-h-hisD	OH-6	COOH	5.3	2.2	-0.4	0.6	-1.2	6.5
al-h-hisD	R-1	COOH	0.0	0.0	0.0	0.2	-0.2	-0.1
al-h-hisD	R-2	COOH	-4.9	0.3	-0.5	-0.5	-0.8	-6.4
al-h-hisD	R-3	COOH	4.1	5.2	-1.9	-0.4	-4.7	2.4
al-h-hisD	R-4	COOH	-11.7	0.3	-1.5	-0.8	-1.5	-15.1
al-h-hisD	R-5	COOH	-8.0	0.2	-0.8	-0.8	-1.3	-10.6
al-h-hisD	R-6	COOH	-4.4	0.0	-0.1	-0.3	-0.4	-5.2
al-h-hisD	sub-1	COOH	-0.3	0.0	0.0	0.0	0.0	-0.3
al-h-hisD	sub-2	COOH	-0.6	0.0	0.0	0.0	0.0	-0.6
al-h-hisD	sub-3	COOH	-1.2	0.0	0.0	-0.1	-0.1	-1.4
al-h-hisD	sub-4	COOH	0.1	0.0	0.0	0.0	0.0	0.0
al-h-hisD	sub-5	COOH	-0.1	0.0	0.0	0.0	0.0	-0.2
al-h-hisD	sub-6	COOH	-0.3	0.0	0.0	0.0	0.0	-0.3
al-h-hisD	CH2-1	NH2	0.3	0.0	0.0	0.0	0.0	0.3
al-h-hisD	CH2-2	NH2	-0.6	0.0	0.0	0.0	0.0	-0.6
al-h-hisD	CH2-3	NH2	0.3	0.0	0.0	0.0	-0.1	0.2
al-h-hisD	CH2-4	NH2	1.0	0.0	0.0	0.0	-0.1	1.0
al-h-hisD	CH2-5	NH2	0.3	0.0	0.0	0.0	0.0	0.3
al-h-hisD	CH2-6	NH2	0.0	0.0	0.0	0.0	0.0	0.0
al-h-hisD	OH-1	NH2	-0.5	0.0	0.0	0.0	0.0	-0.5
al-h-hisD	OH-2	NH2	0.7	0.0	0.0	0.0	-0.1	0.7
al-h-hisD	OH-3	NH2	-0.1	0.0	0.0	0.0	0.0	-0.1
al-h-hisD	OH-4	NH2	1.9	0.0	0.0	0.0	-0.1	1.8
al-h-hisD	OH-5	NH2	1.9	0.0	0.0	0.0	-0.1	1.8
al-h-hisD	OH-6	NH2	-2.1	0.0	0.0	0.0	-0.1	-2.2
al-h-hisD	R-1	NH2	-0.2	0.0	0.0	0.0	0.0	-0.3
al-h-hisD	R-2	NH2	0.0	0.0	0.0	0.0	0.0	0.0
al-h-hisD	R-3	NH2	2.7	0.0	0.0	0.0	-0.4	2.4
al-h-hisD	R-4	NH2	-6.2	5.9	-1.0	-0.2	-3.4	-4.8
al-h-hisD	R-5	NH2	-3.6	0.1	-0.2	0.0	-0.4	-4.1
al-h-hisD	R-6	NH2	0.5	0.0	0.0	0.0	-0.1	0.5
al-h-hisD	sub-1	NH2	0.0	0.0	0.0	0.0	0.0	0.0
al-h-hisD	sub-2	NH2	0.0	0.0	0.0	0.0	0.0	0.0
al-h-hisD	sub-3	NH2	0.2	0.0	0.0	0.0	0.0	0.2
al-h-hisD	sub-4	NH2	0.2	0.2	0.0	0.0	-0.2	0.3
al-h-hisD	sub-5	NH2	0.3	0.0	0.0	0.0	0.0	0.3
al-h-hisD	sub-6	NH2	0.1	0.0	0.0	0.0	0.0	0.1
al-h-hisD	CH2-1	Ring	-0.1	0.0	0.0	0.0	-0.1	-0.2
al-h-hisD	CH2-2	Ring	-0.3	0.0	0.1	0.0	0.0	-0.2
al-h-hisD	CH2-3	Ring	0.5	0.0	0.0	0.0	0.0	0.5
al-h-hisD	CH2-4	Ring	1.1	0.0	0.0	0.0	-0.1	1.0
al-h-hisD	CH2-5	Ring	0.2	0.0	0.0	0.0	-0.1	0.2
al-h-hisD	CH2-6	Ring	-0.3	1.0	-0.1	-0.1	-1.1	-0.5
al-h-hisD	OH-1	Ring	-13.6	5.0	-1.2	-0.6	-1.9	-12.3
al-h-hisD	OH-2	Ring	-2.8	0.0	0.0	-0.2	-0.2	-3.1
al-h-hisD	OH-3	Ring	0.0	0.0	0.0	0.0	0.0	0.0
al-h-hisD	OH-4	Ring	1.2	0.0	0.0	0.0	0.0	1.2
al-h-hisD	OH-5	Ring	3.2	0.0	0.1	0.1	-0.1	3.3
al-h-hisD	OH-6	Ring	-1.5	1.0	-0.2	0.0	-1.1	-1.8
al-h-hisD	R-1	Ring	3.2	0.2	-0.3	0.2	-0.8	2.5
al-h-hisD	R-2	Ring	1.6	0.0	0.1	0.1	-0.1	1.6
al-h-hisD	R-3	Ring	-0.9	0.0	0.2	0.0	-0.2	-0.8
al-h-hisD	R-4	Ring	-1.5	0.1	-0.1	0.0	-0.4	-1.9
al-h-hisD	R-5	Ring	-6.3	0.2	-0.2	-0.1	-1.1	-7.6
al-h-hisD	R-6	Ring	4.5	0.0	-0.1	0.2	-0.9	3.8
al-h-hisD	sub-1	Ring	0.3	0.0	0.0	0.0	0.0	0.3
al-h-hisD	sub-2	Ring	0.2	0.0	0.0	0.0	0.0	0.2
al-h-hisD	sub-3	Ring	0.2	0.0	0.0	0.0	0.0	0.2
al-h-hisD	sub-4	Ring	0.5	0.0	0.0	0.0	0.0	0.5
al-h-hisD	sub-5	Ring	0.9	0.0	0.0	0.0	0.0	0.9
al-h-hisD	sub-6	Ring	0.3	0.0	0.0	0.0	0.0	0.3
al-h-hisE	CH2-1	CH	-0.1	0.0	0.0	0.0	0.0	-0.1
al-h-hisE	CH2-2	CH	0.1	0.0	0.0	0.0	-0.1	0.1
al-h-hisE	CH2-3	CH	0.4	0.0	0.0	0.0	0.0	0.3
al-h-hisE	CH2-4	CH	-0.8	0.0	0.0	0.1	-0.1	-0.9
al-h-hisE	CH2-5	CH	-0.9	0.0	0.0	0.1	-0.1	-0.9
al-h-hisE	CH2-6	CH	-0.1	0.0	0.0	0.0	0.0	-0.1
al-h-hisE	OH-1	CH	0.0	0.0	0.0	0.0	-0.1	-0.1
al-h-hisE	OH-2	CH	0.5	0.0	0.1	-0.1	-0.1	0.5
al-h-hisE	OH-3	CH	0.5	0.0	0.0	0.0	-0.1	0.4
al-h-hisE	OH-4	CH	-0.7	0.0	0.0	0.1	0.0	-0.7
al-h-hisE	OH-5	CH	-1.7	0.0	0.0	0.1	-0.1	-1.7
al-h-hisE	OH-6	CH	0.9	0.1	0.0	-0.1	-0.2	0.7
al-h-hisE	R-1	CH	0.2	0.0	0.0	0.0	0.0	0.1
al-h-hisE	R-2	CH	0.3	0.0	0.0	0.0	-0.1	0.3
al-h-hisE	R-3	CH	-2.5	0.0	0.1	0.1	-0.3	-2.6
al-h-hisE	R-4	CH	-0.4	0.3	-0.1	0.0	-0.9	-1.1
al-h-hisE	R-5	CH	5.2	6.6	0.2	-0.6	-3.8	7.5
al-h-hisE	R-6	CH	-0.1	0.0	0.0	0.0	-0.1	-0.2
al-h-hisE	sub-1	CH	0.0	0.0	0.0	0.0	0.0	0.0
al-h-hisE	sub-2	CH	0.0	0.0	0.0	0.0	0.0	0.0
al-h-hisE	sub-3	CH	0.2	0.0	0.0	0.0	0.0	0.2
al-h-hisE	sub-4	CH	-0.2	0.0	0.0	0.0	0.0	-0.2
al-h-hisE	sub-5	CH	-0.5	0.0	0.0	0.1	-0.1	-0.5
al-h-hisE	sub-6	CH	-0.1	0.0	0.0	0.0	0.0	0.0
al-h-hisE	CH2-1	CH2	-0.2	0.0	0.0	0.0	0.0	-0.2
al-h-hisE	CH2-2	CH2	0.6	0.8	0.0	0.0	-0.7	0.8
al-h-hisE	CH2-3	CH2	-0.8	0.0	0.0	0.1	-0.2	-0.9
al-h-hisE	CH2-4	CH2	-0.7	0.0	0.0	0.1	-0.2	-0.8
al-h-hisE	CH2-5	CH2	0.7	0.0	0.0	0.0	-0.2	0.5
al-h-hisE	CH2-6	CH2	-0.2	0.0	0.0	0.0	0.0	-0.2
al-h-hisE	OH-1	CH2	-0.4	0.0	0.0	0.0	0.0	-0.5
al-h-hisE	OH-2	CH2	0.6	0.1	0.1	-0.2	-0.3	0.3
al-h-hisE	OH-3	CH2	0.6	0.7	0.0	0.0	-0.6	0.7
al-h-hisE	OH-4	CH2	-1.2	0.0	0.0	0.2	-0.2	-1.1
al-h-hisE	OH-5	CH2	-0.1	0.0	0.0	0.0	-0.2	-0.3
al-h-hisE	OH-6	CH2	0.7	0.0	0.0	0.0	-0.1	0.7
al-h-hisE	R-1	CH2	0.4	0.0	0.0	0.0	0.0	0.3
al-h-hisE	R-2	CH2	-1.2	0.0	0.0	-0.1	-0.2	-1.4
al-h-hisE	R-3	CH2	-1.1	1.4	0.1	0.2	-2.0	-1.3
al-h-hisE	R-4	CH2	2.8	6.1	0.1	-0.8	-4.2	4.0
al-h-hisE	R-5	CH2	-0.1	0.4	0.0	-0.2	-1.3	-1.1
al-h-hisE	R-6	CH2	-0.7	0.0	0.0	0.0	-0.1	-0.8
al-h-hisE	sub-1	CH2	0.0	0.0	0.0	0.0	0.0	0.0
al-h-hisE	sub-2	CH2	0.0	0.0	0.0	0.0	0.0	0.0
al-h-hisE	sub-3	CH2	-0.3	0.0	0.0	0.0	0.0	-0.3
al-h-hisE	sub-4	CH2	-0.6	0.0	0.0	0.1	-0.1	-0.5
al-h-hisE	sub-5	CH2	-0.3	0.0	0.0	0.0	0.0	-0.3
al-h-hisE	sub-6	CH2	0.0	0.0	0.0	0.0	0.0	0.0
al-h-hisE	CH2-1	COOH	0.0	0.0	0.0	0.0	0.0	0.0
al-h-hisE	CH2-2	COOH	-1.0	0.0	0.0	0.0	0.0	-1.1
al-h-hisE	CH2-3	COOH	-0.1	0.0	0.0	0.0	0.0	-0.1
al-h-hisE	CH2-4	COOH	1.0	0.0	-0.1	0.0	-0.1	0.9
al-h-hisE	CH2-5	COOH	0.8	0.0	-0.1	0.0	0.0	0.7
al-h-hisE	CH2-6	COOH	-0.3	0.0	0.0	0.0	0.0	-0.4
al-h-hisE	OH-1	COOH	-2.3	0.0	0.0	0.0	0.0	-2.4
al-h-hisE	OH-2	COOH	-1.6	0.0	0.2	0.0	0.0	-1.5
al-h-hisE	OH-3	COOH	-1.9	0.0	0.0	0.0	0.0	-1.9
al-h-hisE	OH-4	COOH	0.2	0.0	0.0	0.0	0.0	0.2
al-h-hisE	OH-5	COOH	3.2	0.0	0.0	0.0	0.0	3.2
al-h-hisE	OH-6	COOH	-4.1	0.1	-0.3	-0.1	-0.1	-4.4
al-h-hisE	R-1	COOH	1.7	0.0	0.0	0.0	0.0	1.6
al-h-hisE	R-2	COOH	1.7	0.0	0.1	0.0	0.0	1.8
al-h-hisE	R-3	COOH	0.4	0.0	0.2	0.0	-0.2	0.5
al-h-hisE	R-4	COOH	-1.8	4.0	-1.7	-0.1	-2.6	-2.2
al-h-hisE	R-5	COOH	-8.8	0.1	-1.0	-0.2	-1.1	-10.9
al-h-hisE	R-6	COOH	2.6	0.0	-0.2	0.0	-0.1	2.3
al-h-hisE	sub-1	COOH	0.3	0.0	0.0	0.0	0.0	0.3
al-h-hisE	sub-2	COOH	0.2	0.0	0.0	0.0	0.0	0.2
al-h-hisE	sub-3	COOH	0.2	0.0	0.0	0.0	0.0	0.2
al-h-hisE	sub-4	COOH	2.5	0.5	-0.1	0.0	-0.2	2.7
al-h-hisE	sub-5	COOH	0.6	0.0	0.0	0.0	0.0	0.5
al-h-hisE	sub-6	COOH	0.4	0.0	0.0	0.0	0.0	0.4
al-h-hisE	CH2-1	NH2	0.1	0.0	0.0	0.0	0.0	0.1
al-h-hisE	CH2-2	NH2	-0.3	0.0	0.0	0.0	-0.1	-0.5
al-h-hisE	CH2-3	NH2	0.6	0.0	0.0	0.0	0.0	0.6
al-h-hisE	CH2-4	NH2	0.9	0.0	0.0	0.0	0.0	0.9
al-h-hisE	CH2-5	NH2	-0.3	0.0	0.0	0.1	-0.2	-0.4
al-h-hisE	CH2-6	NH2	0.7	0.0	0.0	0.0	-0.1	0.6
al-h-hisE	OH-1	NH2	2.3	0.1	0.0	-0.3	-0.3	1.8
al-h-hisE	OH-2	NH2	1.0	0.2	0.3	-0.2	-0.4	0.8
al-h-hisE	OH-3	NH2	-0.3	0.0	0.0	-0.1	0.0	-0.4
al-h-hisE	OH-4	NH2	0.9	0.0	0.0	0.0	0.0	0.9
al-h-hisE	OH-5	NH2	1.0	0.0	0.0	0.2	-0.1	1.1
al-h-hisE	OH-6	NH2	-7.6	7.3	-0.7	-1.1	-1.9	-3.9
al-h-hisE	R-1	NH2	-0.4	0.0	0.0	0.0	-0.2	-0.5
al-h-hisE	R-2	NH2	0.6	0.0	0.1	0.0	-0.2	0.5
al-h-hisE	R-3	NH2	-0.7	0.0	0.1	0.2	-0.2	-0.6
al-h-hisE	R-4	NH2	-2.9	0.0	0.0	0.1	-0.3	-3.1
al-h-hisE	R-5	NH2	-4.6	1.5	-0.4	-0.3	-1.9	-5.8
al-h-hisE	R-6	NH2	1.9	0.1	-0.1	0.3	-0.5	1.7
al-h-hisE	sub-1	NH2	0.0	0.0	0.0	0.0	0.0	0.0
al-h-hisE	sub-2	NH2	0.1	0.0	0.0	0.0	0.0	0.1
al-h-hisE	sub-3	NH2	0.2	0.0	0.0	0.0	0.0	0.2
al-h-hisE	sub-4	NH2	0.3	0.0	0.0	0.0	0.0	0.3
al-h-hisE	sub-5	NH2	1.1	0.0	0.0	0.0	0.0	1.1
al-h-hisE	sub-6	NH2	0.0	0.0	0.0	0.0	0.0	0.1
al-h-hisE	CH2-1	Ring	-0.1	0.0	0.0	0.0	-0.2	-0.2
al-h-hisE	CH2-2	Ring	0.5	0.6	-0.2	0.7	-1.2	0.4
al-h-hisE	CH2-3	Ring	-0.4	0.0	0.0	0.2	-0.3	-0.5
al-h-hisE	CH2-4	Ring	0.8	0.0	0.0	0.1	-0.1	0.9
al-h-hisE	CH2-5	Ring	0.3	0.0	0.0	0.1	-0.1	0.3
al-h-hisE	CH2-6	Ring	0.0	0.0	0.0	0.0	0.0	-0.1
al-h-hisE	OH-1	Ring	-3.1	0.2	0.0	-1.0	-0.2	-4.2
al-h-hisE	OH-2	Ring	-39.6	51.2	-4.0	-19.9	-8.1	-20.5
al-h-hisE	OH-3	Ring	-0.9	0.1	0.0	0.6	-0.4	-0.7
al-h-hisE	OH-4	Ring	1.5	0.0	0.0	0.1	-0.1	1.6
al-h-hisE	OH-5	Ring	-0.1	0.0	0.0	-0.3	-0.1	-0.5
al-h-hisE	OH-6	Ring	-0.4	0.0	0.0	0.2	-0.1	-0.3
al-h-hisE	R-1	Ring	-1.4	0.0	0.0	-0.4	-0.2	-2.0
al-h-hisE	R-2	Ring	-4.5	0.5	-0.6	-0.9	-2.2	-7.6
al-h-hisE	R-3	Ring	3.0	11.8	-1.0	-1.1	-10.4	2.4
al-h-hisE	R-4	Ring	-5.0	1.0	0.1	-0.6	-2.4	-6.9
al-h-hisE	R-5	Ring	-2.6	0.1	-0.1	-0.1	-0.5	-3.1
al-h-hisE	R-6	Ring	-0.9	0.0	0.0	-0.4	-0.1	-1.4
al-h-hisE	sub-1	Ring	-0.2	0.0	0.0	-0.1	0.0	-0.3
al-h-hisE	sub-2	Ring	-0.5	0.0	0.0	-0.2	0.0	-0.7
al-h-hisE	sub-3	Ring	-1.4	0.1	0.0	-0.1	-0.2	-1.6
al-h-hisE	sub-4	Ring	0.0	0.0	0.0	0.0	-0.1	-0.1
al-h-hisE	sub-5	Ring	0.2	0.0	0.0	0.0	0.0	0.2
al-h-hisE	sub-6	Ring	-0.1	0.0	0.0	0.0	0.0	-0.2
al-h-ile	CH2-1	CH-1	-0.1	0.0	0.0	0.0	0.0	-0.1
al-h-ile	CH2-2	CH-1	0.0	0.0	0.0	0.0	0.0	0.0
al-h-ile	CH2-3	CH-1	-0.8	0.0	0.0	0.0	-0.1	-0.9
al-h-ile	CH2-4	CH-1	-1.3	0.1	0.0	0.0	-0.3	-1.5
al-h-ile	CH2-5	CH-1	0.1	0.0	0.0	0.0	-0.1	0.1
al-h-ile	CH2-6	CH-1	-0.2	0.0	0.0	0.0	0.0	-0.2
al-h-ile	OH-1	CH-1	-0.4	0.0	0.0	0.0	0.0	-0.4
al-h-ile	OH-2	CH-1	0.1	0.0	0.0	-0.1	-0.1	0.0
al-h-ile	OH-3	CH-1	-0.7	0.0	0.0	0.0	-0.1	-0.7
al-h-ile	OH-4	CH-1	-2.6	0.0	0.0	0.0	-0.1	-2.7
al-h-ile	OH-5	CH-1	-0.4	0.3	0.0	-0.2	-0.5	-0.7
al-h-ile	OH-6	CH-1	-0.4	0.0	0.0	0.1	-0.1	-0.5
al-h-ile	R-1	CH-1	0.5	0.0	0.0	0.0	0.0	0.4
al-h-ile	R-2	CH-1	0.4	0.0	0.0	0.0	-0.1	0.3
al-h-ile	R-3	CH-1	-1.5	0.1	-0.2	0.1	-0.4	-1.8
al-h-ile	R-4	CH-1	6.4	6.3	0.1	-0.3	-3.5	8.9
al-h-ile	R-5	CH-1	0.8	1.3	0.0	-0.1	-1.4	0.6
al-h-ile	R-6	CH-1	-0.2	0.0	0.0	-0.1	-0.1	-0.4
al-h-ile	sub-1	CH-1	0.1	0.0	0.0	0.0	0.0	0.1
al-h-ile	sub-2	CH-1	0.1	0.0	0.0	0.0	0.0	0.0
al-h-ile	sub-3	CH-1	0.0	0.0	0.0	0.0	0.0	0.0
al-h-ile	sub-4	CH-1	-1.1	0.0	0.0	0.0	0.0	-1.1
al-h-ile	sub-5	CH-1	-0.3	0.0	0.0	0.0	0.0	-0.3
al-h-ile	sub-6	CH-1	0.1	0.0	0.0	0.0	0.0	0.1
al-h-ile	CH2-1	CH-2	-0.2	0.0	0.0	0.0	0.0	-0.2
al-h-ile	CH2-2	CH-2	0.4	0.0	0.0	0.0	0.0	0.3
al-h-ile	CH2-3	CH-2	0.2	0.0	0.0	0.0	0.0	0.1
al-h-ile	CH2-4	CH-2	-0.5	0.0	0.0	0.0	-0.1	-0.6
al-h-ile	CH2-5	CH-2	-0.4	0.1	0.0	0.0	-0.3	-0.6
al-h-ile	CH2-6	CH-2	-0.3	0.0	0.0	0.0	-0.1	-0.4
al-h-ile	OH-1	CH-2	-0.3	0.0	0.0	-0.1	-0.1	-0.5
al-h-ile	OH-2	CH-2	-0.5	0.0	-0.1	0.0	-0.1	-0.6
al-h-ile	OH-3	CH-2	0.4	0.0	0.0	0.0	0.0	0.4
al-h-ile	OH-4	CH-2	-0.3	0.0	0.0	0.0	0.0	-0.4
al-h-ile	OH-5	CH-2	-3.4	0.0	-0.1	0.0	-0.2	-3.7
al-h-ile	OH-6	CH-2	5.2	2.9	-0.1	-0.3	-1.0	6.6
al-h-ile	R-1	CH-2	0.1	0.0	0.0	0.0	-0.1	0.0
al-h-ile	R-2	CH-2	-0.2	0.0	0.0	0.0	0.0	-0.3
al-h-ile	R-3	CH-2	-0.6	0.0	-0.1	0.1	-0.1	-0.7
al-h-ile	R-4	CH-2	-1.9	0.1	-0.1	0.1	-0.5	-2.3
al-h-ile	R-5	CH-2	4.7	3.4	-0.2	-0.2	-2.5	5.2
al-h-ile	R-6	CH-2	-1.6	0.0	0.0	0.0	-0.5	-2.0
al-h-ile	sub-1	CH-2	0.0	0.0	0.0	0.0	0.0	0.0
al-h-ile	sub-2	CH-2	0.0	0.0	0.0	0.0	0.0	0.0
al-h-ile	sub-3	CH-2	-0.1	0.0	0.0	0.0	0.0	-0.1
al-h-ile	sub-4	CH-2	0.0	0.0	0.0	0.0	0.0	0.0
al-h-ile	sub-5	CH-2	-0.7	0.0	0.0	0.0	0.0	-0.7
al-h-ile	sub-6	CH-2	-0.2	0.0	0.0	0.0	0.0	-0.2
al-h-ile	CH2-1	CH2	0.4	0.0	0.0	0.0	0.0	0.3
al-h-ile	CH2-2	CH2	-0.2	0.0	0.0	0.0	0.0	-0.2
al-h-ile	CH2-3	CH2	-0.1	0.0	0.0	0.0	0.0	-0.1
al-h-ile	CH2-4	CH2	0.4	0.0	0.0	0.0	0.0	0.4
al-h-ile	CH2-5	CH2	0.7	0.0	0.0	0.0	-0.1	0.6
al-h-ile	CH2-6	CH2	-0.4	0.0	0.0	0.0	-0.2	-0.6
al-h-ile	OH-1	CH2	1.2	1.3	0.0	-0.1	-0.7	1.7
al-h-ile	OH-2	CH2	1.6	0.0	0.0	0.0	-0.2	1.5
al-h-ile	OH-3	CH2	-0.1	0.0	0.0	0.0	0.0	-0.1
al-h-ile	OH-4	CH2	0.6	0.0	0.0	0.0	0.0	0.6
al-h-ile	OH-5	CH2	1.2	0.0	0.0	0.0	-0.1	1.1
al-h-ile	OH-6	CH2	-1.1	1.0	0.0	0.0	-0.8	-0.9
al-h-ile	R-1	CH2	-0.5	0.0	0.0	0.0	-0.3	-0.8
al-h-ile	R-2	CH2	-0.6	0.0	0.0	0.0	-0.1	-0.7
al-h-ile	R-3	CH2	0.9	0.0	0.1	0.0	-0.1	1.0
al-h-ile	R-4	CH2	-0.4	0.0	0.0	0.0	-0.2	-0.5
al-h-ile	R-5	CH2	-3.7	0.1	-0.1	0.0	-0.4	-4.1
al-h-ile	R-6	CH2	-1.6	0.1	0.0	0.0	-0.4	-1.9
al-h-ile	sub-1	CH2	-0.1	0.0	0.0	0.0	0.0	-0.1
al-h-ile	sub-2	CH2	-0.1	0.0	0.0	0.0	0.0	-0.1
al-h-ile	sub-3	CH2	0.0	0.0	0.0	0.0	0.0	0.0
al-h-ile	sub-4	CH2	0.1	0.0	0.0	0.0	0.0	0.1
al-h-ile	sub-5	CH2	0.2	0.0	0.0	0.0	0.0	0.2
al-h-ile	sub-6	CH2	0.1	0.0	0.0	0.0	0.0	0.1
al-h-ile	CH2-1	CH3-1	0.0	0.0	0.0	0.0	0.0	0.0
al-h-ile	CH2-2	CH3-1	-0.1	0.0	0.0	0.0	0.0	-0.1
al-h-ile	CH2-3	CH3-1	0.2	0.0	0.0	0.0	0.0	0.2
al-h-ile	CH2-4	CH3-1	0.1	0.0	0.0	0.0	-0.2	0.0
al-h-ile	CH2-5	CH3-1	-0.4	0.0	0.0	0.0	-0.1	-0.4
al-h-ile	CH2-6	CH3-1	-0.1	0.0	0.0	0.0	0.0	-0.1
al-h-ile	OH-1	CH3-1	-0.9	0.0	0.0	0.0	0.0	-0.9
al-h-ile	OH-2	CH3-1	-0.4	0.0	0.0	0.0	0.0	-0.4
al-h-ile	OH-3	CH3-1	0.0	0.0	0.0	0.0	0.0	0.0
al-h-ile	OH-4	CH3-1	0.2	0.0	0.0	0.0	0.0	0.2
al-h-ile	OH-5	CH3-1	1.0	0.0	0.1	0.1	-0.1	1.1
al-h-ile	OH-6	CH3-1	-2.7	0.0	0.0	0.0	-0.1	-2.8
al-h-ile	R-1	CH3-1	0.5	0.0	0.0	0.0	0.0	0.5
al-h-ile	R-2	CH3-1	0.5	0.0	0.0	0.0	0.0	0.5
al-h-ile	R-3	CH3-1	-0.8	0.0	0.0	0.0	-0.1	-0.8
al-h-ile	R-4	CH3-1	-0.8	0.4	0.0	0.0	-0.9	-1.2
al-h-ile	R-5	CH3-1	-0.7	4.8	0.1	-0.3	-3.6	0.3
al-h-ile	R-6	CH3-1	1.7	0.0	0.0	0.0	-0.2	1.5
al-h-ile	sub-1	CH3-1	0.1	0.0	0.0	0.0	0.0	0.1
al-h-ile	sub-2	CH3-1	0.1	0.0	0.0	0.0	0.0	0.1
al-h-ile	sub-3	CH3-1	0.1	0.0	0.0	0.0	0.0	0.1
al-h-ile	sub-4	CH3-1	0.2	0.0	0.0	0.0	0.0	0.2
al-h-ile	sub-5	CH3-1	0.2	0.0	0.0	0.0	-0.1	0.2
al-h-ile	sub-6	CH3-1	0.1	0.0	0.0	0.0	0.0	0.1
al-h-ile	CH2-1	CH3-2	-0.2	0.0	0.0	0.0	0.0	-0.2
al-h-ile	CH2-2	CH3-2	0.0	0.0	0.0	0.0	0.0	0.0
al-h-ile	CH2-3	CH3-2	0.3	0.0	0.0	0.0	0.0	0.3
al-h-ile	CH2-4	CH3-2	0.2	0.0	0.0	0.0	0.0	0.2
al-h-ile	CH2-5	CH3-2	-0.4	0.0	0.0	0.0	-0.1	-0.4
al-h-ile	CH2-6	CH3-2	0.6	1.9	0.0	0.0	-1.0	1.4
al-h-ile	OH-1	CH3-2	0.6	0.1	0.0	0.0	-0.4	0.4
al-h-ile	OH-2	CH3-2	-0.5	0.0	0.0	0.0	0.0	-0.5
al-h-ile	OH-3	CH3-2	0.2	0.0	0.0	0.0	0.0	0.2
al-h-ile	OH-4	CH3-2	0.3	0.0	0.0	0.0	0.0	0.3
al-h-ile	OH-5	CH3-2	0.4	0.0	0.1	0.0	0.0	0.5
al-h-ile	OH-6	CH3-2	-2.4	1.8	0.0	-0.1	-0.9	-1.7
al-h-ile	R-1	CH3-2	-0.5	0.0	0.0	0.0	-0.3	-0.8
al-h-ile	R-2	CH3-2	0.4	0.0	0.0	0.0	0.0	0.4
al-h-ile	R-3	CH3-2	-0.9	0.0	-0.1	0.0	0.0	-1.0
al-h-ile	R-4	CH3-2	-1.0	0.0	-0.1	0.0	-0.1	-1.1
al-h-ile	R-5	CH3-2	-0.6	0.0	0.0	-0.1	-0.4	-1.0
al-h-ile	R-6	CH3-2	1.0	0.4	0.0	0.0	-1.1	0.2
al-h-ile	sub-1	CH3-2	0.0	0.0	0.0	0.0	0.0	0.0
al-h-ile	sub-2	CH3-2	0.1	0.0	0.0	0.0	0.0	0.1
al-h-ile	sub-3	CH3-2	0.1	0.0	0.0	0.0	0.0	0.1
al-h-ile	sub-4	CH3-2	0.0	0.0	0.0	0.0	0.0	0.0
al-h-ile	sub-5	CH3-2	0.2	0.0	0.0	0.0	0.0	0.2
al-h-ile	sub-6	CH3-2	-0.1	0.0	0.0	0.0	0.0	-0.1
al-h-ile	CH2-1	COOH	-0.5	0.0	0.0	-0.2	-0.1	-0.7
al-h-ile	CH2-2	COOH	4.8	1.5	-0.5	0.9	-1.1	5.5
al-h-ile	CH2-3	COOH	1.1	0.0	0.0	0.2	-0.2	1.0
al-h-ile	CH2-4	COOH	1.2	0.0	0.0	0.1	-0.1	1.1
al-h-ile	CH2-5	COOH	2.7	0.4	-0.3	0.5	-0.5	2.8
al-h-ile	CH2-6	COOH	-0.6	0.0	0.0	-0.1	0.0	-0.7
al-h-ile	OH-1	COOH	-1.2	0.0	0.0	-0.2	-0.3	-1.6
al-h-ile	OH-2	COOH	-15.4	10.0	-1.0	-3.5	-3.1	-13.0
al-h-ile	OH-3	COOH	3.8	0.3	-0.2	0.9	-0.7	4.1
al-h-ile	OH-4	COOH	1.1	0.0	-0.1	-0.1	-0.3	0.6
al-h-ile	OH-5	COOH	-14.8	13.7	-1.3	-4.7	-3.1	-10.2
al-h-ile	OH-6	COOH	5.4	1.2	-0.2	1.0	-0.8	6.5
al-h-ile	R-1	COOH	0.9	0.0	0.0	0.2	-0.2	1.0
al-h-ile	R-2	COOH	-3.3	0.3	-0.2	-0.5	-0.9	-4.7
al-h-ile	R-3	COOH	-14.0	14.3	-3.4	-1.8	-7.8	-12.8
al-h-ile	R-4	COOH	-8.0	0.3	-0.5	-0.7	-1.6	-10.6
al-h-ile	R-5	COOH	-6.7	0.3	-0.5	-0.7	-1.2	-8.9
al-h-ile	R-6	COOH	-3.5	0.0	-0.1	-0.5	-0.4	-4.5
al-h-ile	sub-1	COOH	-0.1	0.0	0.0	0.0	0.0	-0.1
al-h-ile	sub-2	COOH	-0.1	0.0	0.0	0.0	0.0	-0.2
al-h-ile	sub-3	COOH	0.7	0.0	0.0	0.0	-0.1	0.6
al-h-ile	sub-4	COOH	0.3	0.0	0.0	0.0	0.0	0.2
al-h-ile	sub-5	COOH	-0.1	0.0	0.0	-0.1	0.0	-0.1
al-h-ile	sub-6	COOH	-0.2	0.0	0.0	0.0	0.0	-0.2
al-h-ile	CH2-1	NH2	0.3	0.0	0.0	0.0	0.0	0.3
al-h-ile	CH2-2	NH2	-0.3	0.0	0.0	0.0	0.0	-0.3
al-h-ile	CH2-3	NH2	0.6	0.0	0.0	0.0	-0.1	0.5
al-h-ile	CH2-4	NH2	0.8	0.0	0.0	0.0	-0.1	0.7
al-h-ile	CH2-5	NH2	-0.1	0.0	0.0	0.0	0.0	-0.1
al-h-ile	CH2-6	NH2	0.2	0.0	0.0	0.0	0.0	0.2
al-h-ile	OH-1	NH2	0.3	0.0	0.0	0.0	0.0	0.3
al-h-ile	OH-2	NH2	1.0	0.0	0.1	0.0	0.0	1.1
al-h-ile	OH-3	NH2	0.4	0.0	0.0	0.0	0.0	0.4
al-h-ile	OH-4	NH2	1.4	0.0	0.0	0.0	-0.1	1.3
al-h-ile	OH-5	NH2	1.7	0.0	0.1	0.0	-0.1	1.7
al-h-ile	OH-6	NH2	-2.0	0.0	0.0	0.0	0.0	-2.0
al-h-ile	R-1	NH2	-0.2	0.0	0.0	0.0	0.0	-0.2
al-h-ile	R-2	NH2	0.4	0.0	0.0	0.0	0.0	0.3
al-h-ile	R-3	NH2	-0.7	0.0	0.1	0.0	-0.4	-0.9
al-h-ile	R-4	NH2	-5.3	6.4	-0.2	-0.2	-3.6	-2.9
al-h-ile	R-5	NH2	-2.4	0.1	0.0	0.0	-0.4	-2.6
al-h-ile	R-6	NH2	0.8	0.0	0.0	0.0	0.0	0.8
al-h-ile	sub-1	NH2	0.0	0.0	0.0	0.0	0.0	0.0
al-h-ile	sub-2	NH2	0.0	0.0	0.0	0.0	0.0	0.0
al-h-ile	sub-3	NH2	0.3	0.0	0.0	0.0	0.0	0.3
al-h-ile	sub-4	NH2	0.3	0.3	0.0	0.0	-0.2	0.4
al-h-ile	sub-5	NH2	0.3	0.0	0.0	0.0	0.0	0.3
al-h-ile	sub-6	NH2	0.1	0.0	0.0	0.0	0.0	0.1
al-h-leu	CH2-1	CH-1	0.3	0.0	0.0	0.0	0.0	0.3
al-h-leu	CH2-2	CH-1	-0.5	0.1	0.0	0.1	-0.2	-0.5
al-h-leu	CH2-3	CH-1	0.3	0.0	0.0	0.0	0.0	0.2
al-h-leu	CH2-4	CH-1	0.5	0.0	0.0	0.0	0.0	0.5
al-h-leu	CH2-5	CH-1	1.6	0.0	0.0	0.0	-0.1	1.5
al-h-leu	CH2-6	CH-1	0.3	0.0	0.0	0.0	0.0	0.2
al-h-leu	OH-1	CH-1	1.0	0.4	0.0	-0.2	-0.4	0.8
al-h-leu	OH-2	CH-1	5.5	0.4	0.1	-0.5	-0.8	4.7
al-h-leu	OH-3	CH-1	-0.3	0.1	0.0	0.1	-0.1	-0.2
al-h-leu	OH-4	CH-1	0.4	0.0	0.0	0.1	0.0	0.4
al-h-leu	OH-5	CH-1	0.1	0.0	0.0	0.0	-0.1	0.1
al-h-leu	OH-6	CH-1	-0.4	0.2	0.0	0.1	-0.5	-0.6
al-h-leu	R-1	CH-1	-1.4	0.0	0.0	0.0	-0.2	-1.5
al-h-leu	R-2	CH-1	-0.8	0.1	0.0	-0.2	-0.2	-1.1
al-h-leu	R-3	CH-1	-0.7	0.1	0.0	0.1	-0.7	-1.1
al-h-leu	R-4	CH-1	-1.2	0.0	0.0	-0.1	-0.5	-1.8
al-h-leu	R-5	CH-1	-1.8	0.1	0.0	-0.2	-0.5	-2.4
al-h-leu	R-6	CH-1	-2.8	0.0	0.0	0.0	-0.2	-2.9
al-h-leu	sub-1	CH-1	-0.1	0.0	0.0	0.0	0.0	-0.1
al-h-leu	sub-2	CH-1	-0.1	0.0	0.0	0.0	0.0	-0.1
al-h-leu	sub-3	CH-1	0.1	0.0	0.0	0.0	0.0	0.1
al-h-leu	sub-4	CH-1	0.1	0.0	0.0	0.0	0.0	0.1
al-h-leu	sub-5	CH-1	0.2	0.0	0.0	0.0	0.0	0.2
al-h-leu	sub-6	CH-1	-0.1	0.0	0.0	0.0	0.0	-0.1
al-h-leu	CH2-1	CH-2	0.2	0.0	0.0	0.0	0.0	0.2
al-h-leu	CH2-2	CH-2	-0.2	0.0	0.0	0.0	0.0	-0.2
al-h-leu	CH2-3	CH-2	0.0	0.0	0.0	0.0	0.0	0.0
al-h-leu	CH2-4	CH-2	0.3	0.0	0.0	0.0	0.0	0.3
al-h-leu	CH2-5	CH-2	0.8	0.0	0.0	0.0	0.0	0.8
al-h-leu	CH2-6	CH-2	-0.1	0.0	0.0	0.0	0.0	-0.1
al-h-leu	OH-1	CH-2	-0.4	0.0	0.0	0.0	0.0	-0.4
al-h-leu	OH-2	CH-2	0.4	0.0	0.0	0.0	0.0	0.4
al-h-leu	OH-3	CH-2	-0.3	0.0	0.0	0.0	0.0	-0.3
al-h-leu	OH-4	CH-2	0.5	0.0	0.0	0.0	0.0	0.5
al-h-leu	OH-5	CH-2	0.5	0.0	0.0	0.0	0.0	0.5
al-h-leu	OH-6	CH-2	-1.0	0.0	0.0	0.0	-0.1	-1.2
al-h-leu	R-1	CH-2	0.0	0.0	0.0	0.0	0.0	0.0
al-h-leu	R-2	CH-2	0.1	0.0	0.0	0.0	0.0	0.0
al-h-leu	R-3	CH-2	0.7	0.0	0.0	0.0	-0.1	0.6
al-h-leu	R-4	CH-2	-0.5	0.1	-0.3	0.0	-0.5	-1.3
al-h-leu	R-5	CH-2	-1.8	0.2	0.0	-0.1	-0.7	-2.4
al-h-leu	R-6	CH-2	-0.4	0.0	0.0	0.0	-0.1	-0.5
al-h-leu	sub-1	CH-2	0.0	0.0	0.0	0.0	0.0	0.0
al-h-leu	sub-2	CH-2	0.0	0.0	0.0	0.0	0.0	0.0
al-h-leu	sub-3	CH-2	0.1	0.0	0.0	0.0	0.0	0.1
al-h-leu	sub-4	CH-2	0.3	0.0	0.0	0.0	0.0	0.3
al-h-leu	sub-5	CH-2	0.0	0.0	0.0	0.0	0.0	0.0
al-h-leu	sub-6	CH-2	0.1	0.0	0.0	0.0	0.0	0.1
al-h-leu	CH2-1	CH2	-0.3	0.0	0.0	0.0	0.0	-0.3
al-h-leu	CH2-2	CH2	0.2	0.0	0.0	0.0	0.0	0.2
al-h-leu	CH2-3	CH2	-0.4	0.0	0.0	0.0	-0.1	-0.4
al-h-leu	CH2-4	CH2	-1.7	0.0	0.0	0.1	-0.2	-1.8
al-h-leu	CH2-5	CH2	-3.3	0.0	0.0	0.2	-0.2	-3.2
al-h-leu	CH2-6	CH2	-0.2	0.0	0.0	0.0	0.0	-0.2
al-h-leu	OH-1	CH2	0.4	0.0	0.0	0.0	-0.1	0.3
al-h-leu	OH-2	CH2	0.0	0.0	0.2	0.0	-0.1	0.1
al-h-leu	OH-3	CH2	0.0	0.0	0.0	0.0	-0.1	0.0
al-h-leu	OH-4	CH2	-1.8	0.0	0.0	0.1	-0.1	-1.8
al-h-leu	OH-5	CH2	-1.3	0.0	0.0	0.1	-0.1	-1.3
al-h-leu	OH-6	CH2	2.5	0.2	0.1	-0.1	-0.4	2.4
al-h-leu	R-1	CH2	0.5	0.0	0.0	0.0	-0.1	0.4
al-h-leu	R-2	CH2	0.5	0.0	0.1	0.0	-0.1	0.5
al-h-leu	R-3	CH2	-1.8	0.0	0.1	0.1	-0.3	-1.9
al-h-leu	R-4	CH2	2.8	4.0	0.1	-0.2	-2.9	3.8
al-h-leu	R-5	CH2	5.9	4.5	0.0	-0.5	-3.7	6.2
al-h-leu	R-6	CH2	2.1	0.0	0.0	-0.1	-0.2	1.8
al-h-leu	sub-1	CH2	0.0	0.0	0.0	0.0	0.0	0.0
al-h-leu	sub-2	CH2	0.1	0.0	0.0	0.0	0.0	0.1
al-h-leu	sub-3	CH2	0.0	0.0	0.0	0.0	0.0	0.0
al-h-leu	sub-4	CH2	-0.6	0.0	0.0	0.0	-0.1	-0.6
al-h-leu	sub-5	CH2	-0.9	0.0	0.0	0.1	-0.1	-0.9
al-h-leu	sub-6	CH2	-0.1	0.0	0.0	0.0	0.0	-0.1
al-h-leu	CH2-1	CH3-1	-0.1	0.0	0.0	0.0	0.0	-0.1
al-h-leu	CH2-2	CH3-1	0.0	0.0	0.0	0.0	0.0	0.0
al-h-leu	CH2-3	CH3-1	0.2	0.0	0.0	0.0	0.0	0.1
al-h-leu	CH2-4	CH3-1	0.2	0.0	0.0	0.0	-0.1	0.1
al-h-leu	CH2-5	CH3-1	-0.2	0.0	0.0	0.0	0.0	-0.2
al-h-leu	CH2-6	CH3-1	-0.1	0.0	0.0	0.0	0.0	-0.1
al-h-leu	OH-1	CH3-1	-0.7	0.0	0.0	0.0	0.0	-0.8
al-h-leu	OH-2	CH3-1	-0.3	0.0	0.1	0.0	0.0	-0.3
al-h-leu	OH-3	CH3-1	-0.1	0.0	0.0	0.0	0.0	-0.1
al-h-leu	OH-4	CH3-1	-0.1	0.0	0.0	0.0	0.0	-0.1
al-h-leu	OH-5	CH3-1	0.2	0.0	0.0	0.0	0.0	0.2
al-h-leu	OH-6	CH3-1	-0.6	0.0	0.0	0.0	0.0	-0.7
al-h-leu	R-1	CH3-1	0.5	0.0	0.0	0.0	0.0	0.5
al-h-leu	R-2	CH3-1	0.4	0.0	0.0	0.0	0.0	0.4
al-h-leu	R-3	CH3-1	-0.8	0.0	0.0	0.0	0.0	-0.8
al-h-leu	R-4	CH3-1	-1.4	2.3	0.1	-0.1	-1.8	-0.9
al-h-leu	R-5	CH3-1	-1.3	2.7	-0.2	-0.2	-2.0	-0.9
al-h-leu	R-6	CH3-1	0.8	0.0	0.0	0.0	0.0	0.8
al-h-leu	sub-1	CH3-1	0.1	0.0	0.0	0.0	0.0	0.1
al-h-leu	sub-2	CH3-1	0.1	0.0	0.0	0.0	0.0	0.1
al-h-leu	sub-3	CH3-1	0.0	0.0	0.0	0.0	0.0	0.0
al-h-leu	sub-4	CH3-1	0.1	0.2	0.0	0.0	-0.1	0.2
al-h-leu	sub-5	CH3-1	0.2	0.1	0.0	0.0	-0.1	0.2
al-h-leu	sub-6	CH3-1	0.1	0.0	0.0	0.0	0.0	0.1
al-h-leu	CH2-1	CH3-2	0.0	0.0	0.0	0.0	0.0	0.0
al-h-leu	CH2-2	CH3-2	0.1	0.0	0.0	0.0	0.0	0.0
al-h-leu	CH2-3	CH3-2	0.3	0.0	0.0	0.0	0.0	0.3
al-h-leu	CH2-4	CH3-2	0.4	0.0	0.0	0.0	0.0	0.4
al-h-leu	CH2-5	CH3-2	1.2	0.0	0.0	0.0	0.0	1.2
al-h-leu	CH2-6	CH3-2	0.5	0.0	0.0	0.0	-0.1	0.4
al-h-leu	OH-1	CH3-2	1.4	0.0	0.0	-0.1	-0.2	1.2
al-h-leu	OH-2	CH3-2	0.6	0.0	0.1	0.0	0.0	0.6
al-h-leu	OH-3	CH3-2	0.3	0.0	0.0	0.0	0.0	0.3
al-h-leu	OH-4	CH3-2	0.5	0.0	0.0	0.0	0.0	0.5
al-h-leu	OH-5	CH3-2	-0.2	0.0	0.0	0.0	0.0	-0.2
al-h-leu	OH-6	CH3-2	-0.2	0.1	0.0	-0.1	-0.2	-0.4
al-h-leu	R-1	CH3-2	-0.5	0.0	0.0	0.0	-0.1	-0.6
al-h-leu	R-2	CH3-2	0.0	0.0	0.0	0.0	0.0	-0.1
al-h-leu	R-3	CH3-2	-0.5	0.0	0.0	0.0	0.0	-0.6
al-h-leu	R-4	CH3-2	-1.8	0.0	0.1	0.0	-0.2	-1.9
al-h-leu	R-5	CH3-2	-1.3	0.5	0.0	-0.1	-1.0	-1.8
al-h-leu	R-6	CH3-2	-1.4	0.0	0.0	0.0	-0.2	-1.6
al-h-leu	sub-1	CH3-2	-0.1	0.0	0.0	0.0	0.0	-0.1
al-h-leu	sub-2	CH3-2	0.0	0.0	0.0	0.0	0.0	0.0
al-h-leu	sub-3	CH3-2	0.1	0.0	0.0	0.0	0.0	0.1
al-h-leu	sub-4	CH3-2	-0.1	0.0	0.0	0.0	0.0	-0.1
al-h-leu	sub-5	CH3-2	0.3	0.1	0.0	0.0	-0.1	0.3
al-h-leu	sub-6	CH3-2	-0.1	0.0	0.0	0.0	0.0	-0.1
al-h-leu	CH2-1	COOH	0.3	0.0	0.0	0.0	-0.1	0.2
al-h-leu	CH2-2	COOH	-0.7	0.0	0.0	0.1	-0.2	-0.8
al-h-leu	CH2-3	COOH	-0.4	0.0	0.0	0.0	-0.2	-0.6
al-h-leu	CH2-4	COOH	0.1	0.0	0.0	0.0	0.0	0.1
al-h-leu	CH2-5	COOH	1.0	0.0	0.0	0.0	0.0	0.9
al-h-leu	CH2-6	COOH	-0.1	0.0	0.0	0.0	0.0	-0.2
al-h-leu	OH-1	COOH	-2.1	0.0	0.0	0.0	-0.2	-2.3
al-h-leu	OH-2	COOH	3.6	1.9	0.5	0.0	-1.1	4.8
al-h-leu	OH-3	COOH	-1.7	0.0	0.0	0.1	-0.2	-1.7
al-h-leu	OH-4	COOH	-0.2	0.0	0.0	0.0	-0.1	-0.3
al-h-leu	OH-5	COOH	1.3	0.0	0.0	0.0	0.0	1.2
al-h-leu	OH-6	COOH	-3.2	0.0	-0.1	0.0	-0.1	-3.4
al-h-leu	R-1	COOH	0.7	0.0	0.0	-0.1	-0.1	0.6
al-h-leu	R-2	COOH	0.9	0.0	0.1	-0.1	-0.5	0.4
al-h-leu	R-3	COOH	-2.0	7.2	-0.7	-0.2	-5.1	-0.7
al-h-leu	R-4	COOH	2.0	3.1	-1.3	-0.1	-2.5	1.3
al-h-leu	R-5	COOH	-2.7	0.0	-0.2	0.0	-0.2	-3.1
al-h-leu	R-6	COOH	1.2	0.0	-0.1	-0.1	-0.1	1.0
al-h-leu	sub-1	COOH	0.1	0.0	0.0	0.0	0.0	0.1
al-h-leu	sub-2	COOH	0.1	0.0	0.0	0.0	0.0	0.1
al-h-leu	sub-3	COOH	-0.8	0.1	0.0	0.0	-0.1	-0.9
al-h-leu	sub-4	COOH	0.4	0.0	0.0	0.0	-0.1	0.3
al-h-leu	sub-5	COOH	0.3	0.0	0.0	0.0	0.0	0.3
al-h-leu	sub-6	COOH	0.2	0.0	0.0	0.0	0.0	0.2
al-h-leu	CH2-1	NH2	-0.3	0.0	0.0	0.0	-0.1	-0.4
al-h-leu	CH2-2	NH2	2.1	2.4	-0.4	0.4	-1.2	3.3
al-h-leu	CH2-3	NH2	0.0	0.0	0.0	0.0	-0.1	-0.1
al-h-leu	CH2-4	NH2	0.5	0.0	0.0	0.2	-0.1	0.7
al-h-leu	CH2-5	NH2	1.3	0.5	-0.1	0.8	-0.6	2.0
al-h-leu	CH2-6	NH2	-0.4	0.0	0.0	0.0	0.0	-0.5
al-h-leu	OH-1	NH2	-5.1	0.1	-0.1	-1.0	-0.3	-6.3
al-h-leu	OH-2	NH2	-39.3	37.3	-3.1	-13.8	-5.3	-24.2
al-h-leu	OH-3	NH2	-0.2	1.6	-0.2	0.0	-1.0	0.2
al-h-leu	OH-4	NH2	0.9	0.0	0.0	0.3	-0.1	1.1
al-h-leu	OH-5	NH2	0.2	0.0	0.0	0.2	-0.2	0.1
al-h-leu	OH-6	NH2	-6.6	6.0	-0.6	-1.3	-1.7	-4.2
al-h-leu	R-1	NH2	0.3	0.0	0.0	-0.1	-0.2	0.0
al-h-leu	R-2	NH2	-4.7	0.4	-0.5	-0.9	-0.9	-6.7
al-h-leu	R-3	NH2	1.1	5.0	-0.8	0.8	-3.1	3.0
al-h-leu	R-4	NH2	-2.6	0.2	0.0	-0.6	-0.8	-3.7
al-h-leu	R-5	NH2	-2.1	0.5	-0.1	-0.9	-1.2	-3.7
al-h-leu	R-6	NH2	0.2	0.1	-0.1	-0.4	-0.5	-0.7
al-h-leu	sub-1	NH2	-0.1	0.0	0.0	0.0	0.0	-0.1
al-h-leu	sub-2	NH2	-0.4	0.0	0.0	-0.1	0.0	-0.5
al-h-leu	sub-3	NH2	-0.4	0.0	0.0	-0.1	0.0	-0.5
al-h-leu	sub-4	NH2	0.1	0.0	0.0	0.1	0.0	0.1
al-h-leu	sub-5	NH2	0.1	0.0	0.0	0.1	0.0	0.2
al-h-leu	sub-6	NH2	0.0	0.0	0.0	0.0	0.0	0.0
al-h-lys	CH2-1	CH	0.0	0.0	0.0	0.0	0.0	0.0
al-h-lys	CH2-2	CH	0.0	0.0	0.0	0.0	0.0	0.0
al-h-lys	CH2-3	CH	0.2	0.0	0.0	0.0	0.0	0.2
al-h-lys	CH2-4	CH	0.3	0.0	0.0	0.0	0.0	0.3
al-h-lys	CH2-5	CH	0.4	0.0	0.0	0.0	0.0	0.4
al-h-lys	CH2-6	CH	0.0	0.0	0.0	0.0	-0.1	0.0
al-h-lys	OH-1	CH	-0.2	0.0	0.0	0.0	-0.1	-0.3
al-h-lys	OH-2	CH	-0.1	0.0	0.0	0.0	0.0	-0.1
al-h-lys	OH-3	CH	0.1	0.0	0.0	0.0	0.0	0.1
al-h-lys	OH-4	CH	0.3	0.0	0.0	0.0	0.0	0.3
al-h-lys	OH-5	CH	0.1	0.0	0.0	0.0	0.0	0.1
al-h-lys	OH-6	CH	-0.4	0.2	0.0	0.0	-0.2	-0.5
al-h-lys	R-1	CH	0.3	0.0	0.0	0.0	-0.1	0.2
al-h-lys	R-2	CH	0.1	0.0	0.0	0.0	0.0	0.0
al-h-lys	R-3	CH	-0.2	0.0	0.0	0.0	0.0	-0.3
al-h-lys	R-4	CH	-0.7	0.0	0.0	0.0	-0.1	-0.8
al-h-lys	R-5	CH	-1.1	0.0	0.0	0.0	-0.3	-1.4
al-h-lys	R-6	CH	0.0	0.0	0.0	0.0	-0.1	-0.2
al-h-lys	sub-1	CH	0.0	0.0	0.0	0.0	0.0	0.0
al-h-lys	sub-2	CH	0.0	0.0	0.0	0.0	0.0	0.0
al-h-lys	sub-3	CH	0.0	0.0	0.0	0.0	0.0	0.0
al-h-lys	sub-4	CH	0.0	0.0	0.0	0.0	0.0	0.0
al-h-lys	sub-5	CH	0.2	0.0	0.0	0.0	0.0	0.1
al-h-lys	sub-6	CH	0.0	0.0	0.0	0.0	0.0	0.0
al-h-lys	CH2-1	CH2-1	0.0	0.0	0.0	0.0	0.0	0.0
al-h-lys	CH2-2	CH2-1	-0.1	0.0	0.0	0.0	0.0	-0.1
al-h-lys	CH2-3	CH2-1	0.4	0.0	0.0	0.0	0.0	0.3
al-h-lys	CH2-4	CH2-1	0.7	0.0	0.0	0.0	0.0	0.6
al-h-lys	CH2-5	CH2-1	0.7	0.0	0.0	0.0	0.0	0.7
al-h-lys	CH2-6	CH2-1	-0.1	0.0	0.0	0.0	0.0	-0.2
al-h-lys	OH-1	CH2-1	-1.0	0.0	0.0	0.0	0.0	-1.0
al-h-lys	OH-2	CH2-1	-0.1	0.0	0.1	0.0	0.0	0.0
al-h-lys	OH-3	CH2-1	0.1	0.0	0.0	0.0	0.0	0.0
al-h-lys	OH-4	CH2-1	0.5	0.0	0.0	0.0	0.0	0.5
al-h-lys	OH-5	CH2-1	0.3	0.0	0.0	0.0	0.0	0.3
al-h-lys	OH-6	CH2-1	-0.7	0.0	-0.1	0.0	-0.1	-0.9
al-h-lys	R-1	CH2-1	0.5	0.0	0.0	0.0	0.0	0.4
al-h-lys	R-2	CH2-1	0.4	0.0	0.0	0.0	0.0	0.4
al-h-lys	R-3	CH2-1	-0.6	0.0	0.0	0.0	-0.1	-0.7
al-h-lys	R-4	CH2-1	-2.3	0.0	-0.1	0.0	-0.4	-2.8
al-h-lys	R-5	CH2-1	-2.5	0.6	0.0	-0.1	-1.2	-3.3
al-h-lys	R-6	CH2-1	0.4	0.0	0.0	0.0	-0.1	0.2
al-h-lys	sub-1	CH2-1	0.1	0.0	0.0	0.0	0.0	0.1
al-h-lys	sub-2	CH2-1	0.1	0.0	0.0	0.0	0.0	0.1
al-h-lys	sub-3	CH2-1	0.1	0.0	0.0	0.0	0.0	0.1
al-h-lys	sub-4	CH2-1	0.4	0.0	0.0	0.0	0.0	0.4
al-h-lys	sub-5	CH2-1	0.8	0.1	0.0	0.0	-0.1	0.8
al-h-lys	sub-6	CH2-1	0.1	0.0	0.0	0.0	0.0	0.1
al-h-lys	CH2-1	CH2-2	-0.2	0.0	0.0	0.0	0.0	-0.2
al-h-lys	CH2-2	CH2-2	0.4	0.0	0.0	0.0	0.0	0.4
al-h-lys	CH2-3	CH2-2	0.3	0.0	0.0	0.0	0.0	0.2
al-h-lys	CH2-4	CH2-2	-1.4	0.0	0.0	0.1	-0.3	-1.6
al-h-lys	CH2-5	CH2-2	-3.0	0.0	0.0	0.2	-0.2	-2.9
al-h-lys	CH2-6	CH2-2	-0.1	0.0	0.0	0.0	0.0	-0.1
al-h-lys	OH-1	CH2-2	0.7	0.0	0.0	0.0	0.0	0.6
al-h-lys	OH-2	CH2-2	-0.2	0.0	0.0	0.0	-0.1	-0.2
al-h-lys	OH-3	CH2-2	0.6	0.0	0.0	0.0	0.0	0.6
al-h-lys	OH-4	CH2-2	-1.1	0.0	0.0	0.0	-0.1	-1.1
al-h-lys	OH-5	CH2-2	-2.1	0.0	0.0	0.1	-0.1	-2.1
al-h-lys	OH-6	CH2-2	2.7	0.2	0.2	-0.2	-0.3	2.6
al-h-lys	R-1	CH2-2	-0.1	0.0	0.0	0.0	0.0	-0.1
al-h-lys	R-2	CH2-2	0.0	0.0	0.0	0.0	0.0	-0.1
al-h-lys	R-3	CH2-2	-2.4	0.0	0.0	0.1	-0.2	-2.5
al-h-lys	R-4	CH2-2	-0.9	2.9	0.1	0.0	-2.3	-0.2
al-h-lys	R-5	CH2-2	6.9	7.7	0.1	-0.5	-4.8	9.4
al-h-lys	R-6	CH2-2	1.2	0.0	0.1	-0.1	-0.2	1.0
al-h-lys	sub-1	CH2-2	0.0	0.0	0.0	0.0	0.0	0.0
al-h-lys	sub-2	CH2-2	0.0	0.0	0.0	0.0	0.0	0.0
al-h-lys	sub-3	CH2-2	0.0	0.0	0.0	0.0	0.0	0.0
al-h-lys	sub-4	CH2-2	-0.2	0.0	0.0	0.0	0.0	-0.2
al-h-lys	sub-5	CH2-2	-1.1	0.0	0.0	0.1	-0.1	-1.1
al-h-lys	sub-6	CH2-2	-0.1	0.0	0.0	0.0	0.0	-0.1
al-h-lys	CH2-1	CH2-3	0.0	0.0	0.0	0.0	0.0	0.0
al-h-lys	CH2-2	CH2-3	-0.2	0.0	0.1	0.0	-0.1	-0.2
al-h-lys	CH2-3	CH2-3	-0.9	0.0	0.0	0.1	-0.2	-0.9
al-h-lys	CH2-4	CH2-3	-0.4	0.0	0.0	0.1	-0.1	-0.5
al-h-lys	CH2-5	CH2-3	0.1	0.0	0.0	0.0	0.0	0.1
al-h-lys	CH2-6	CH2-3	-0.1	0.0	0.0	0.0	0.0	-0.1
al-h-lys	OH-1	CH2-3	-0.1	0.0	0.0	0.0	-0.1	-0.1
al-h-lys	OH-2	CH2-3	0.7	0.1	0.4	-0.1	-0.2	0.9
al-h-lys	OH-3	CH2-3	-1.0	0.0	0.0	0.1	-0.1	-1.0
al-h-lys	OH-4	CH2-3	-1.0	0.0	0.0	0.1	-0.1	-1.0
al-h-lys	OH-5	CH2-3	1.3	0.0	0.0	0.0	-0.1	1.2
al-h-lys	OH-6	CH2-3	-1.0	0.0	-0.1	0.0	-0.1	-1.2
al-h-lys	R-1	CH2-3	0.7	0.0	0.0	0.0	0.0	0.6
al-h-lys	R-2	CH2-3	0.9	0.0	0.1	-0.1	-0.1	0.9
al-h-lys	R-3	CH2-3	-0.4	0.3	0.3	0.1	-1.0	-0.8
al-h-lys	R-4	CH2-3	4.3	6.4	-0.2	-0.6	-4.2	5.8
al-h-lys	R-5	CH2-3	-2.9	0.2	-0.2	0.0	-0.8	-3.7
al-h-lys	R-6	CH2-3	1.0	0.0	-0.1	-0.1	-0.1	0.7
al-h-lys	sub-1	CH2-3	0.1	0.0	0.0	0.0	0.0	0.1
al-h-lys	sub-2	CH2-3	0.1	0.0	0.0	0.0	0.0	0.1
al-h-lys	sub-3	CH2-3	0.0	0.0	0.0	0.0	0.0	0.0
al-h-lys	sub-4	CH2-3	-0.4	0.0	0.0	0.1	-0.1	-0.4
al-h-lys	sub-5	CH2-3	0.1	0.0	0.0	0.0	0.0	0.1
al-h-lys	sub-6	CH2-3	0.1	0.0	0.0	0.0	0.0	0.1
al-h-lys	CH2-1	CH2-4	0.4	0.0	0.0	0.0	-0.1	0.3
al-h-lys	CH2-2	CH2-4	-1.4	0.1	0.0	0.2	-0.3	-1.3
al-h-lys	CH2-3	CH2-4	0.1	0.0	0.0	0.0	-0.1	0.0
al-h-lys	CH2-4	CH2-4	0.6	0.0	0.0	0.0	0.0	0.6
al-h-lys	CH2-5	CH2-4	1.6	0.0	0.0	-0.1	-0.1	1.5
al-h-lys	CH2-6	CH2-4	0.2	0.0	0.0	0.0	0.0	0.1
al-h-lys	OH-1	CH2-4	-0.2	0.1	0.0	-0.2	-0.3	-0.5
al-h-lys	OH-2	CH2-4	6.5	1.5	0.4	-0.8	-1.3	6.2
al-h-lys	OH-3	CH2-4	-0.9	0.1	0.0	0.2	-0.2	-0.9
al-h-lys	OH-4	CH2-4	1.0	0.0	0.0	0.1	0.0	1.0
al-h-lys	OH-5	CH2-4	0.2	0.0	0.0	-0.1	-0.1	0.1
al-h-lys	OH-6	CH2-4	-1.9	0.1	0.0	0.2	-0.3	-1.9
al-h-lys	R-1	CH2-4	-0.9	0.0	0.0	0.0	-0.1	-1.1
al-h-lys	R-2	CH2-4	-0.3	0.2	0.0	-0.3	-0.4	-0.8
al-h-lys	R-3	CH2-4	2.7	3.0	-0.2	-0.2	-2.9	2.3
al-h-lys	R-4	CH2-4	-3.4	0.1	-0.1	-0.2	-0.6	-4.2
al-h-lys	R-5	CH2-4	-1.2	0.0	0.0	0.0	-0.3	-1.6
al-h-lys	R-6	CH2-4	-1.7	0.0	0.0	0.0	-0.1	-1.9
al-h-lys	sub-1	CH2-4	-0.1	0.0	0.0	0.0	0.0	-0.1
al-h-lys	sub-2	CH2-4	-0.1	0.0	0.0	0.0	0.0	-0.1
al-h-lys	sub-3	CH2-4	0.0	0.0	0.0	0.0	-0.1	-0.1
al-h-lys	sub-4	CH2-4	0.2	0.0	0.0	0.0	0.0	0.2
al-h-lys	sub-5	CH2-4	0.2	0.0	0.0	0.0	0.0	0.2
al-h-lys	sub-6	CH2-4	0.0	0.0	0.0	0.0	0.0	0.0
al-h-lys	CH2-1	COOH	1.0	0.0	0.0	0.0	-0.1	0.8
al-h-lys	CH2-2	COOH	-0.6	0.0	0.0	0.0	0.0	-0.6
al-h-lys	CH2-3	COOH	-0.1	0.0	0.0	0.0	0.0	-0.1
al-h-lys	CH2-4	COOH	0.4	0.0	0.0	0.0	0.0	0.4
al-h-lys	CH2-5	COOH	-1.1	0.0	0.0	0.0	0.0	-1.2
al-h-lys	CH2-6	COOH	-2.1	0.0	0.0	0.0	-0.2	-2.3
al-h-lys	OH-1	COOH	-12.9	1.7	-0.5	-0.3	-0.9	-12.9
al-h-lys	OH-2	COOH	-0.4	0.0	0.1	-0.1	-0.1	-0.6
al-h-lys	OH-3	COOH	-0.7	0.0	0.0	0.0	0.0	-0.7
al-h-lys	OH-4	COOH	0.5	0.0	0.0	0.0	0.0	0.5
al-h-lys	OH-5	COOH	1.4	0.0	0.0	0.0	0.0	1.4
al-h-lys	OH-6	COOH	0.3	0.0	-0.2	0.1	-0.2	0.0
al-h-lys	R-1	COOH	3.3	0.1	-0.2	0.1	-0.4	2.9
al-h-lys	R-2	COOH	0.7	0.0	0.0	0.0	-0.1	0.6
al-h-lys	R-3	COOH	1.3	0.0	0.0	0.0	-0.1	1.2
al-h-lys	R-4	COOH	0.1	0.0	-0.1	0.0	-0.1	-0.1
al-h-lys	R-5	COOH	-2.1	0.0	-0.3	0.0	-0.2	-2.6
al-h-lys	R-6	COOH	4.5	0.0	-0.3	0.1	-0.1	4.1
al-h-lys	sub-1	COOH	0.3	0.0	0.0	0.0	0.0	0.3
al-h-lys	sub-2	COOH	0.0	0.0	0.0	0.0	0.0	0.0
al-h-lys	sub-3	COOH	0.4	0.0	0.0	0.0	0.0	0.4
al-h-lys	sub-4	COOH	0.3	0.0	0.0	0.0	0.0	0.3
al-h-lys	sub-5	COOH	-0.2	0.0	0.0	0.0	0.0	-0.2
al-h-lys	sub-6	COOH	0.4	0.0	0.0	0.0	0.0	0.4
al-h-lys	CH2-1	NH2-1	0.1	0.0	0.0	0.0	0.0	0.1
al-h-lys	CH2-2	NH2-1	0.0	0.0	0.0	0.0	0.0	-0.1
al-h-lys	CH2-3	NH2-1	0.1	0.0	0.0	0.0	0.0	0.1
al-h-lys	CH2-4	NH2-1	0.3	0.0	0.0	0.0	0.0	0.3
al-h-lys	CH2-5	NH2-1	2.0	0.0	0.0	0.0	-0.1	2.0
al-h-lys	CH2-6	NH2-1	1.5	1.5	0.0	0.0	-0.8	2.1
al-h-lys	OH-1	NH2-1	8.3	0.7	0.2	-0.1	-0.5	8.6
al-h-lys	OH-2	NH2-1	2.2	0.0	0.1	0.0	-0.1	2.3
al-h-lys	OH-3	NH2-1	0.2	0.0	0.0	0.0	0.0	0.2
al-h-lys	OH-4	NH2-1	0.4	0.0	0.0	0.0	0.0	0.4
al-h-lys	OH-5	NH2-1	0.2	0.0	0.0	0.1	0.0	0.3
al-h-lys	OH-6	NH2-1	-9.2	5.8	-0.6	-0.5	-1.6	-6.2
al-h-lys	R-1	NH2-1	-2.9	0.0	0.1	0.0	-0.3	-3.1
al-h-lys	R-2	NH2-1	-0.7	0.0	0.0	0.0	0.0	-0.7
al-h-lys	R-3	NH2-1	-0.2	0.0	-0.1	0.0	0.0	-0.3
al-h-lys	R-4	NH2-1	-0.7	0.0	0.0	0.0	-0.1	-0.8
al-h-lys	R-5	NH2-1	-1.7	0.3	-0.1	-0.2	-0.8	-2.5
al-h-lys	R-6	NH2-1	-4.1	0.0	0.0	0.2	-0.8	-4.7
al-h-lys	sub-1	NH2-1	-0.3	0.0	0.0	0.0	0.0	-0.3
al-h-lys	sub-2	NH2-1	-0.1	0.0	0.0	0.0	0.0	-0.1
al-h-lys	sub-3	NH2-1	0.0	0.0	0.0	0.0	0.0	0.0
al-h-lys	sub-4	NH2-1	0.0	0.0	0.0	0.0	0.0	0.0
al-h-lys	sub-5	NH2-1	-0.1	0.0	0.0	0.0	0.0	-0.1
al-h-lys	sub-6	NH2-1	-0.1	0.0	0.0	0.0	0.0	-0.1
al-h-lys	CH2-1	NH2-2	-0.6	0.0	0.0	0.0	-0.1	-0.6
al-h-lys	CH2-2	NH2-2	3.0	3.1	-0.5	0.5	-1.4	4.7
al-h-lys	CH2-3	NH2-2	0.5	0.0	0.0	0.0	-0.1	0.4
al-h-lys	CH2-4	NH2-2	0.4	0.0	0.0	0.2	-0.1	0.6
al-h-lys	CH2-5	NH2-2	0.7	0.3	-0.1	0.9	-0.5	1.3
al-h-lys	CH2-6	NH2-2	-0.5	0.0	0.0	0.0	0.0	-0.6
al-h-lys	OH-1	NH2-2	-4.2	0.2	-0.1	-1.2	-0.3	-5.7
al-h-lys	OH-2	NH2-2	-46.9	49.0	-4.1	-20.5	-6.5	-28.9
al-h-lys	OH-3	NH2-2	1.1	1.0	-0.2	0.1	-0.8	1.2
al-h-lys	OH-4	NH2-2	0.4	0.0	0.0	0.4	-0.2	0.6
al-h-lys	OH-5	NH2-2	-0.6	0.1	0.0	0.1	-0.3	-0.7
al-h-lys	OH-6	NH2-2	-4.3	6.0	-0.6	-1.5	-1.7	-2.1
al-h-lys	R-1	NH2-2	0.4	0.0	0.0	-0.1	-0.2	0.0
al-h-lys	R-2	NH2-2	-4.8	0.6	-0.6	-1.1	-1.1	-7.0
al-h-lys	R-3	NH2-2	-5.1	7.3	-0.9	0.8	-3.9	-1.8
al-h-lys	R-4	NH2-2	-2.2	0.1	0.0	-0.7	-0.7	-3.5
al-h-lys	R-5	NH2-2	-1.6	0.4	-0.1	-1.0	-1.1	-3.4
al-h-lys	R-6	NH2-2	-0.1	0.1	-0.1	-0.4	-0.5	-0.9
al-h-lys	sub-1	NH2-2	-0.1	0.0	0.0	0.0	0.0	-0.2
al-h-lys	sub-2	NH2-2	-0.4	0.0	0.0	-0.1	0.0	-0.5
al-h-lys	sub-3	NH2-2	-0.2	0.0	0.0	-0.1	0.0	-0.3
al-h-lys	sub-4	NH2-2	0.1	0.0	0.0	0.1	0.0	0.1
al-h-lys	sub-5	NH2-2	0.0	0.0	0.0	0.1	0.0	0.1
al-h-lys	sub-6	NH2-2	-0.1	0.0	0.0	0.0	0.0	-0.1
al-h-met	CH2-1	CH	-0.1	0.0	0.0	0.0	0.0	-0.1
al-h-met	CH2-2	CH	-0.2	0.0	0.0	0.0	0.0	-0.2
al-h-met	CH2-3	CH	-1.3	0.0	0.0	0.0	-0.1	-1.4
al-h-met	CH2-4	CH	-1.1	0.0	0.0	0.1	-0.2	-1.2
al-h-met	CH2-5	CH	0.2	0.0	0.0	0.1	-0.1	0.2
al-h-met	CH2-6	CH	-0.1	0.0	0.0	0.0	0.0	-0.1
al-h-met	OH-1	CH	0.0	0.0	0.0	0.0	0.0	0.0
al-h-met	OH-2	CH	0.4	0.0	0.1	-0.1	-0.1	0.4
al-h-met	OH-3	CH	-1.3	0.0	0.0	0.0	-0.1	-1.3
al-h-met	OH-4	CH	-2.2	0.0	0.0	0.1	-0.2	-2.3
al-h-met	OH-5	CH	0.5	0.4	0.0	-0.2	-0.5	0.2
al-h-met	OH-6	CH	-0.7	0.0	0.0	0.1	-0.1	-0.7
al-h-met	R-1	CH	0.4	0.0	0.0	0.0	0.0	0.4
al-h-met	R-2	CH	0.5	0.0	0.1	-0.1	-0.1	0.4
al-h-met	R-3	CH	0.4	0.2	0.5	0.2	-0.9	0.5
al-h-met	R-4	CH	5.7	8.0	0.2	-0.5	-4.2	9.2
al-h-met	R-5	CH	-0.6	0.5	-0.1	-0.1	-1.1	-1.3
al-h-met	R-6	CH	0.0	0.0	0.0	-0.1	-0.1	-0.2
al-h-met	sub-1	CH	0.1	0.0	0.0	0.0	0.0	0.1
al-h-met	sub-2	CH	0.1	0.0	0.0	0.0	0.0	0.1
al-h-met	sub-3	CH	-0.3	0.0	0.0	0.0	0.0	-0.3
al-h-met	sub-4	CH	-1.0	0.0	0.0	0.0	0.0	-1.0
al-h-met	sub-5	CH	-0.1	0.0	0.0	0.0	0.0	-0.1
al-h-met	sub-6	CH	0.1	0.0	0.0	0.0	0.0	0.1
al-h-met	CH2-1	CH2-1	-0.1	0.0	0.0	0.0	0.0	-0.1
al-h-met	CH2-2	CH2-1	0.3	0.0	0.0	0.0	0.0	0.3
al-h-met	CH2-3	CH2-1	0.4	0.0	0.0	0.0	0.0	0.4
al-h-met	CH2-4	CH2-1	-0.7	0.0	0.0	0.0	-0.2	-0.9
al-h-met	CH2-5	CH2-1	-0.6	0.0	0.0	0.1	-0.3	-0.8
al-h-met	CH2-6	CH2-1	-0.3	0.0	0.0	0.0	0.0	-0.4
al-h-met	OH-1	CH2-1	-0.6	0.0	0.0	0.0	0.0	-0.7
al-h-met	OH-2	CH2-1	-0.2	0.0	0.0	0.0	0.0	-0.2
al-h-met	OH-3	CH2-1	0.5	0.0	0.0	0.0	0.0	0.4
al-h-met	OH-4	CH2-1	-0.5	0.0	0.0	0.0	-0.1	-0.6
al-h-met	OH-5	CH2-1	-2.0	0.0	0.1	0.1	-0.3	-2.1
al-h-met	OH-6	CH2-1	1.7	0.4	0.0	-0.1	-0.5	1.5
al-h-met	R-1	CH2-1	0.4	0.0	0.0	0.0	0.0	0.4
al-h-met	R-2	CH2-1	0.2	0.0	0.0	0.0	0.0	0.2
al-h-met	R-3	CH2-1	-2.2	0.0	-0.1	0.1	-0.2	-2.4
al-h-met	R-4	CH2-1	-1.3	0.5	-0.1	0.1	-1.2	-2.1
al-h-met	R-5	CH2-1	4.9	5.6	0.1	-0.3	-3.7	6.5
al-h-met	R-6	CH2-1	0.1	0.0	0.0	0.0	-0.3	-0.3
al-h-met	sub-1	CH2-1	0.0	0.0	0.0	0.0	0.0	0.0
al-h-met	sub-2	CH2-1	0.0	0.0	0.0	0.0	0.0	0.0
al-h-met	sub-3	CH2-1	0.1	0.0	0.0	0.0	0.0	0.1
al-h-met	sub-4	CH2-1	0.1	0.0	0.0	0.0	0.0	0.1
al-h-met	sub-5	CH2-1	-0.5	0.0	0.0	0.0	0.0	-0.5
al-h-met	sub-6	CH2-1	0.0	0.0	0.0	0.0	0.0	0.0
al-h-met	CH2-1	CH2-2	0.2	0.0	0.0	0.0	0.0	0.2
al-h-met	CH2-2	CH2-2	-0.1	0.0	0.0	0.0	0.0	-0.2
al-h-met	CH2-3	CH2-2	0.1	0.0	0.0	0.0	0.0	0.1
al-h-met	CH2-4	CH2-2	0.6	0.0	0.0	0.0	0.0	0.6
al-h-met	CH2-5	CH2-2	0.4	0.0	0.0	0.0	-0.1	0.3
al-h-met	CH2-6	CH2-2	0.3	0.0	0.0	0.0	-0.1	0.2
al-h-met	OH-1	CH2-2	1.5	0.1	0.0	-0.1	-0.2	1.3
al-h-met	OH-2	CH2-2	0.9	0.0	0.0	0.0	0.0	0.8
al-h-met	OH-3	CH2-2	0.1	0.0	0.0	0.0	0.0	0.1
al-h-met	OH-4	CH2-2	0.8	0.0	0.0	0.0	0.0	0.8
al-h-met	OH-5	CH2-2	0.9	0.0	0.0	0.0	-0.1	0.8
al-h-met	OH-6	CH2-2	0.5	1.6	0.0	-0.2	-0.8	1.1
al-h-met	R-1	CH2-2	-0.8	0.0	0.0	0.0	-0.1	-0.9
al-h-met	R-2	CH2-2	-0.3	0.0	0.0	0.0	0.0	-0.3
al-h-met	R-3	CH2-2	0.6	0.0	0.0	0.0	-0.1	0.4
al-h-met	R-4	CH2-2	-1.4	0.0	-0.1	0.0	-0.3	-1.6
al-h-met	R-5	CH2-2	-3.4	0.1	-0.2	-0.1	-0.6	-4.2
al-h-met	R-6	CH2-2	-1.2	0.0	0.0	0.1	-0.3	-1.4
al-h-met	sub-1	CH2-2	-0.1	0.0	0.0	0.0	0.0	-0.1
al-h-met	sub-2	CH2-2	-0.1	0.0	0.0	0.0	0.0	-0.1
al-h-met	sub-3	CH2-2	0.1	0.0	0.0	0.0	0.0	0.1
al-h-met	sub-4	CH2-2	0.2	0.0	0.0	0.0	0.0	0.2
al-h-met	sub-5	CH2-2	0.1	0.0	0.0	0.0	0.0	0.1
al-h-met	sub-6	CH2-2	-0.1	0.0	0.0	0.0	0.0	0.0
al-h-met	CH2-1	CH3	-0.1	0.0	0.0	0.0	0.0	-0.1
al-h-met	CH2-2	CH3	0.1	0.0	0.0	0.0	0.0	0.1
al-h-met	CH2-3	CH3	0.0	0.0	0.0	0.0	0.0	0.0
al-h-met	CH2-4	CH3	0.0	0.0	0.0	0.0	0.0	0.0
al-h-met	CH2-5	CH3	-0.5	0.0	0.0	0.0	-0.2	-0.6
al-h-met	CH2-6	CH3	-0.3	0.6	0.0	0.0	-0.6	-0.3
al-h-met	OH-1	CH3	0.3	0.0	0.0	0.0	-0.1	0.2
al-h-met	OH-2	CH3	0.1	0.0	0.0	0.0	0.0	0.1
al-h-met	OH-3	CH3	0.1	0.0	0.0	0.0	0.0	0.1
al-h-met	OH-4	CH3	0.0	0.0	0.0	0.0	0.0	0.0
al-h-met	OH-5	CH3	-0.3	0.0	0.0	0.1	0.0	-0.3
al-h-met	OH-6	CH3	0.6	1.4	0.1	-0.2	-0.9	0.9
al-h-met	R-1	CH3	-0.3	0.0	0.0	0.0	-0.2	-0.5
al-h-met	R-2	CH3	-0.1	0.0	0.0	0.0	0.0	-0.1
al-h-met	R-3	CH3	-0.1	0.0	0.0	0.0	0.0	-0.2
al-h-met	R-4	CH3	-0.3	0.0	0.0	0.0	0.0	-0.4
al-h-met	R-5	CH3	-1.4	4.2	-0.1	-0.2	-2.4	0.0
al-h-met	R-6	CH3	1.5	1.8	0.1	0.0	-2.1	1.2
al-h-met	sub-1	CH3	0.0	0.0	0.0	0.0	0.0	0.0
al-h-met	sub-2	CH3	0.0	0.0	0.0	0.0	0.0	0.0
al-h-met	sub-3	CH3	0.0	0.0	0.0	0.0	0.0	0.0
al-h-met	sub-4	CH3	-0.1	0.0	0.0	0.0	0.0	-0.1
al-h-met	sub-5	CH3	0.1	0.0	0.0	0.0	-0.1	0.1
al-h-met	sub-6	CH3	-0.2	0.0	0.0	0.0	0.0	-0.2
al-h-met	CH2-1	COOH	-0.5	0.0	0.0	-0.2	-0.1	-0.8
al-h-met	CH2-2	COOH	3.2	1.1	-0.5	0.7	-1.0	3.5
al-h-met	CH2-3	COOH	1.1	0.0	-0.1	0.1	-0.2	1.0
al-h-met	CH2-4	COOH	1.6	0.0	-0.1	0.1	-0.1	1.5
al-h-met	CH2-5	COOH	3.7	2.1	-0.6	0.6	-1.2	4.7
al-h-met	CH2-6	COOH	-1.0	0.0	0.0	-0.1	-0.1	-1.2
al-h-met	OH-1	COOH	-4.7	0.3	-0.1	-0.5	-0.6	-5.6
al-h-met	OH-2	COOH	-11.4	11.4	-1.0	-3.4	-3.3	-7.8
al-h-met	OH-3	COOH	3.7	0.1	-0.2	0.7	-0.5	3.7
al-h-met	OH-4	COOH	1.9	0.0	-0.1	0.0	-0.2	1.6
al-h-met	OH-5	COOH	-17.0	14.6	-1.5	-4.6	-3.1	-11.5
al-h-met	OH-6	COOH	3.6	2.5	-0.4	0.3	-1.4	4.7
al-h-met	R-1	COOH	0.2	0.0	-0.1	0.3	-0.3	0.1
al-h-met	R-2	COOH	-5.4	0.3	-0.6	-0.6	-0.9	-7.3
al-h-met	R-3	COOH	-2.8	8.3	-2.7	-0.8	-5.7	-3.7
al-h-met	R-4	COOH	-11.3	0.2	-1.0	-0.8	-1.0	-14.0
al-h-met	R-5	COOH	-8.1	0.3	-0.7	-1.0	-1.4	-10.9
al-h-met	R-6	COOH	-4.4	0.1	-0.2	-0.3	-0.6	-5.5
al-h-met	sub-1	COOH	-0.3	0.0	0.0	0.0	0.0	-0.3
al-h-met	sub-2	COOH	-0.6	0.0	0.0	0.0	0.0	-0.6
al-h-met	sub-3	COOH	-1.0	0.0	0.0	-0.1	-0.1	-1.2
al-h-met	sub-4	COOH	0.2	0.0	0.0	0.0	0.0	0.2
al-h-met	sub-5	COOH	-0.1	0.0	0.0	0.0	0.0	-0.2
al-h-met	sub-6	COOH	-0.3	0.0	0.0	0.0	0.0	-0.3
al-h-met	CH2-1	NH2	0.4	0.0	0.0	0.0	0.0	0.4
al-h-met	CH2-2	NH2	-0.5	0.0	0.0	0.0	0.0	-0.5
al-h-met	CH2-3	NH2	0.7	0.0	0.0	0.0	-0.2	0.5
al-h-met	CH2-4	NH2	1.1	0.0	0.0	0.0	-0.1	1.0
al-h-met	CH2-5	NH2	0.0	0.0	0.0	0.0	0.0	0.0
al-h-met	CH2-6	NH2	0.2	0.0	0.0	0.0	0.0	0.2
al-h-met	OH-1	NH2	0.1	0.0	0.0	0.0	0.0	0.1
al-h-met	OH-2	NH2	1.1	0.0	0.0	0.0	-0.1	1.2
al-h-met	OH-3	NH2	0.5	0.0	0.0	0.0	0.0	0.5
al-h-met	OH-4	NH2	1.9	0.0	0.0	0.0	-0.1	1.8
al-h-met	OH-5	NH2	1.4	0.0	0.1	0.0	-0.1	1.3
al-h-met	OH-6	NH2	-2.0	0.0	0.0	0.0	-0.1	-2.0
al-h-met	R-1	NH2	-0.5	0.0	0.0	0.0	0.0	-0.6
al-h-met	R-2	NH2	0.3	0.0	0.0	0.0	0.0	0.2
al-h-met	R-3	NH2	0.2	1.7	-0.3	0.0	-1.7	-0.2
al-h-met	R-4	NH2	-6.5	5.3	-0.5	-0.2	-3.3	-5.2
al-h-met	R-5	NH2	-2.6	0.0	-0.1	0.0	-0.3	-2.9
al-h-met	R-6	NH2	0.5	0.0	0.0	0.0	0.0	0.4
al-h-met	sub-1	NH2	0.0	0.0	0.0	0.0	0.0	0.0
al-h-met	sub-2	NH2	0.0	0.0	0.0	0.0	0.0	0.0
al-h-met	sub-3	NH2	0.7	0.0	0.0	0.0	0.0	0.7
al-h-met	sub-4	NH2	0.4	0.1	0.0	0.0	-0.1	0.4
al-h-met	sub-5	NH2	0.3	0.0	0.0	0.0	0.0	0.3
al-h-met	sub-6	NH2	0.1	0.0	0.0	0.0	0.0	0.1
al-h-met	CH2-1	S	0.1	0.0	0.0	0.0	0.0	0.1
al-h-met	CH2-2	S	-0.1	0.0	0.0	0.0	0.0	-0.1
al-h-met	CH2-3	S	0.3	0.0	0.0	0.0	0.0	0.3
al-h-met	CH2-4	S	0.5	0.0	0.0	0.0	0.0	0.5
al-h-met	CH2-5	S	0.5	0.0	0.0	0.0	-0.1	0.5
al-h-met	CH2-6	S	-0.1	0.0	0.0	0.0	-0.1	-0.2
al-h-met	OH-1	S	-1.7	0.0	0.0	0.0	-0.1	-1.8
al-h-met	OH-2	S	-0.7	0.0	0.1	0.0	0.0	-0.7
al-h-met	OH-3	S	0.1	0.0	0.0	0.0	0.0	0.1
al-h-met	OH-4	S	0.4	0.0	0.0	0.0	0.0	0.4
al-h-met	OH-5	S	1.5	0.0	0.1	0.0	0.0	1.6
al-h-met	OH-6	S	-4.0	0.1	-0.2	-0.1	-0.3	-4.5
al-h-met	R-1	S	1.4	0.0	0.0	0.0	-0.1	1.4
al-h-met	R-2	S	0.6	0.0	0.1	0.0	0.0	0.7
al-h-met	R-3	S	-1.1	0.0	0.1	0.0	0.0	-1.0
al-h-met	R-4	S	-0.9	0.0	-0.1	0.0	-0.1	-1.1
al-h-met	R-5	S	-1.5	0.1	-0.1	-0.1	-0.7	-2.3
al-h-met	R-6	S	-1.0	0.1	-0.1	0.0	-0.5	-1.5
al-h-met	sub-1	S	0.2	0.0	0.0	0.0	0.0	0.2
al-h-met	sub-2	S	0.1	0.0	0.0	0.0	0.0	0.1
al-h-met	sub-3	S	0.1	0.0	0.0	0.0	0.0	0.1
al-h-met	sub-4	S	0.3	0.0	0.0	0.0	0.0	0.3
al-h-met	sub-5	S	0.5	0.0	0.0	0.0	0.0	0.5
al-h-met	sub-6	S	0.5	0.0	0.0	0.0	0.0	0.5
al-h-phe	CH2-1	CH	0.1	0.0	0.0	0.0	0.0	0.1
al-h-phe	CH2-2	CH	-0.4	0.0	0.0	0.0	-0.1	-0.4
al-h-phe	CH2-3	CH	0.1	0.0	0.0	0.0	0.0	0.1
al-h-phe	CH2-4	CH	0.1	0.0	0.0	0.0	0.0	0.1
al-h-phe	CH2-5	CH	0.3	0.0	0.0	-0.1	-0.2	0.1
al-h-phe	CH2-6	CH	0.1	0.0	0.0	0.0	0.0	0.1
al-h-phe	OH-1	CH	0.1	0.0	0.0	0.0	0.0	0.1
al-h-phe	OH-2	CH	0.1	0.0	0.0	0.0	0.0	0.1
al-h-phe	OH-3	CH	-1.2	0.1	-0.1	0.0	-0.1	-1.3
al-h-phe	OH-4	CH	-0.1	0.0	0.0	0.0	0.0	-0.1
al-h-phe	OH-5	CH	0.8	0.0	0.1	-0.1	-0.1	0.7
al-h-phe	OH-6	CH	-0.2	0.0	0.0	0.0	0.0	-0.2
al-h-phe	R-1	CH	-0.1	0.0	0.0	0.0	0.0	-0.2
al-h-phe	R-2	CH	0.1	0.0	0.0	0.0	-0.1	0.0
al-h-phe	R-3	CH	0.6	0.0	0.0	0.0	-0.1	0.5
al-h-phe	R-4	CH	0.0	0.0	0.0	0.0	0.0	0.0
al-h-phe	R-5	CH	0.2	0.0	0.0	0.0	-0.1	0.1
al-h-phe	R-6	CH	-0.7	0.0	0.0	0.1	-0.1	-0.7
al-h-phe	sub-1	CH	0.0	0.0	0.0	0.0	0.0	0.0
al-h-phe	sub-2	CH	0.1	0.0	0.0	0.0	0.0	0.0
al-h-phe	sub-3	CH	0.0	0.0	0.0	0.0	0.0	0.0
al-h-phe	sub-4	CH	0.0	0.0	0.0	0.0	0.0	0.0
al-h-phe	sub-5	CH	0.0	0.0	0.0	0.0	0.0	0.0
al-h-phe	sub-6	CH	0.0	0.0	0.0	0.0	0.0	0.0
al-h-phe	CH2-1	CH2	0.1	0.0	0.0	0.0	0.0	0.1
al-h-phe	CH2-2	CH2	0.0	0.0	0.0	0.0	-0.1	0.0
al-h-phe	CH2-3	CH2	0.1	0.0	0.0	0.0	0.0	0.1
al-h-phe	CH2-4	CH2	0.0	0.0	0.0	0.0	0.0	0.0
al-h-phe	CH2-5	CH2	0.3	0.0	0.1	0.0	-0.1	0.2
al-h-phe	CH2-6	CH2	0.2	0.0	0.0	0.0	0.0	0.2
al-h-phe	OH-1	CH2	0.0	0.0	0.0	0.0	0.0	0.0
al-h-phe	OH-2	CH2	-0.2	0.0	0.0	0.0	0.0	-0.2
al-h-phe	OH-3	CH2	0.0	0.0	0.0	0.0	0.0	0.0
al-h-phe	OH-4	CH2	0.2	0.0	0.0	0.0	0.0	0.2
al-h-phe	OH-5	CH2	0.6	0.0	0.1	0.0	0.0	0.7
al-h-phe	OH-6	CH2	-0.3	0.0	0.0	0.0	0.0	-0.3
al-h-phe	R-1	CH2	-0.5	0.0	0.0	0.0	0.0	-0.5
al-h-phe	R-2	CH2	-0.3	0.0	0.0	0.0	-0.1	-0.5
al-h-phe	R-3	CH2	0.1	0.0	0.0	0.0	-0.1	0.1
al-h-phe	R-4	CH2	0.2	0.0	0.0	0.0	0.0	0.2
al-h-phe	R-5	CH2	0.7	0.0	0.1	0.0	0.0	0.7
al-h-phe	R-6	CH2	-1.3	0.0	0.1	0.0	-0.1	-1.3
al-h-phe	sub-1	CH2	0.1	0.0	0.0	0.0	0.0	0.1
al-h-phe	sub-2	CH2	0.1	0.0	0.0	0.0	0.0	0.1
al-h-phe	sub-3	CH2	0.0	0.0	0.0	0.0	0.0	0.0
al-h-phe	sub-4	CH2	0.0	0.0	0.0	0.0	0.0	0.0
al-h-phe	sub-5	CH2	0.1	0.0	0.0	0.0	0.0	0.1
al-h-phe	sub-6	CH2	0.1	0.0	0.0	0.0	0.0	0.1
al-h-phe	CH2-1	COOH	0.0	0.0	0.0	0.0	0.0	0.0
al-h-phe	CH2-2	COOH	-1.8	2.9	-0.4	-0.5	-1.8	-1.7
al-h-phe	CH2-3	COOH	-0.5	0.0	0.0	-0.1	-0.1	-0.7
al-h-phe	CH2-4	COOH	-0.4	0.0	0.0	0.0	-0.1	-0.5
al-h-phe	CH2-5	COOH	-7.4	4.5	-0.9	-1.2	-1.6	-6.5
al-h-phe	CH2-6	COOH	-0.1	0.0	0.0	0.0	0.0	-0.1
al-h-phe	OH-1	COOH	0.4	0.0	0.0	0.1	0.0	0.5
al-h-phe	OH-2	COOH	0.5	0.0	0.0	0.3	-0.1	0.6
al-h-phe	OH-3	COOH	-24.7	19.9	-5.4	-3.0	-4.1	-17.3
al-h-phe	OH-4	COOH	-3.1	0.3	-0.2	-1.1	-0.5	-4.6
al-h-phe	OH-5	COOH	-13.1	13.8	-1.1	-4.4	-3.1	-8.0
al-h-phe	OH-6	COOH	3.0	0.0	-0.1	0.4	-0.1	3.2
al-h-phe	R-1	COOH	-0.3	0.0	0.0	0.0	0.0	-0.4
al-h-phe	R-2	COOH	0.2	0.1	-0.1	0.4	-0.5	0.2
al-h-phe	R-3	COOH	5.2	0.3	-0.5	1.2	-1.2	4.9
al-h-phe	R-4	COOH	0.0	0.0	-0.1	0.1	-0.2	-0.3
al-h-phe	R-5	COOH	-2.5	0.4	-0.5	-0.6	-0.9	-4.0
al-h-phe	R-6	COOH	5.9	0.2	-0.3	1.5	-0.4	6.9
al-h-phe	sub-1	COOH	-0.1	0.0	0.0	0.0	0.0	-0.1
al-h-phe	sub-2	COOH	-0.1	0.0	0.0	0.0	0.0	-0.1
al-h-phe	sub-3	COOH	0.0	0.0	0.0	0.0	0.0	0.0
al-h-phe	sub-4	COOH	-0.2	0.0	0.0	0.0	0.0	-0.2
al-h-phe	sub-5	COOH	-0.4	0.0	0.0	-0.1	0.0	-0.5
al-h-phe	sub-6	COOH	-0.3	0.0	0.0	0.0	0.0	-0.3
al-h-phe	CH2-1	NH2	0.2	0.0	0.0	0.0	0.0	0.2
al-h-phe	CH2-2	NH2	-0.6	0.0	0.0	0.0	0.0	-0.6
al-h-phe	CH2-3	NH2	0.0	0.0	0.0	0.0	0.0	0.0
al-h-phe	CH2-4	NH2	0.3	0.0	0.0	0.0	0.0	0.3
al-h-phe	CH2-5	NH2	-2.6	1.8	-0.1	-0.2	-1.1	-2.1
al-h-phe	CH2-6	NH2	0.2	0.0	0.0	0.0	0.0	0.2
al-h-phe	OH-1	NH2	0.2	0.0	0.0	0.0	0.0	0.2
al-h-phe	OH-2	NH2	0.2	0.0	0.0	0.0	0.0	0.2
al-h-phe	OH-3	NH2	-1.3	0.0	-0.1	0.0	0.0	-1.4
al-h-phe	OH-4	NH2	-1.0	0.0	0.0	0.0	0.0	-1.1
al-h-phe	OH-5	NH2	1.4	0.2	-0.1	-0.2	-0.4	1.0
al-h-phe	OH-6	NH2	0.0	0.0	0.0	0.0	0.0	0.1
al-h-phe	R-1	NH2	-0.3	0.0	0.0	0.0	0.0	-0.4
al-h-phe	R-2	NH2	-0.2	0.0	0.0	0.0	0.0	-0.2
al-h-phe	R-3	NH2	0.4	0.0	0.0	0.0	0.0	0.4
al-h-phe	R-4	NH2	-0.4	0.0	0.0	0.0	0.0	-0.5
al-h-phe	R-5	NH2	0.3	0.1	-0.1	-0.1	-0.3	-0.2
al-h-phe	R-6	NH2	0.8	0.0	0.0	0.3	-0.4	0.7
al-h-phe	sub-1	NH2	0.0	0.0	0.0	0.0	0.0	0.0
al-h-phe	sub-2	NH2	0.0	0.0	0.0	0.0	0.0	0.0
al-h-phe	sub-3	NH2	0.0	0.0	0.0	0.0	0.0	0.0
al-h-phe	sub-4	NH2	0.0	0.0	0.0	0.0	0.0	0.0
al-h-phe	sub-5	NH2	-0.1	0.0	0.0	0.0	0.0	-0.1
al-h-phe	sub-6	NH2	0.1	0.0	0.0	0.0	0.0	0.1
al-h-phe	CH2-1	RING	0.6	0.0	0.0	0.2	-0.4	0.3
al-h-phe	CH2-2	RING	0.4	1.1	-0.1	0.2	-1.5	0.1
al-h-phe	CH2-3	RING	-0.2	0.0	0.0	0.0	0.0	-0.2
al-h-phe	CH2-4	RING	-0.2	0.0	0.0	0.0	0.0	-0.2
al-h-phe	CH2-5	RING	0.5	0.4	-0.1	-0.8	-1.2	-1.2
al-h-phe	CH2-6	RING	0.2	0.0	0.0	0.2	-0.5	0.0
al-h-phe	OH-1	RING	0.7	0.0	0.0	0.2	-0.4	0.5
al-h-phe	OH-2	RING	1.0	0.1	0.0	-0.1	-0.6	0.4
al-h-phe	OH-3	RING	-0.2	0.0	-0.1	0.2	-0.1	-0.2
al-h-phe	OH-4	RING	-0.3	0.0	0.0	0.1	0.0	-0.3
al-h-phe	OH-5	RING	-1.1	0.0	-0.1	0.0	-0.1	-1.3
al-h-phe	OH-6	RING	1.1	0.2	-0.1	0.4	-0.8	0.9
al-h-phe	R-1	RING	-5.0	6.4	-0.4	-1.0	-6.5	-6.4
al-h-phe	R-2	RING	-5.8	8.6	-0.4	-0.6	-7.7	-5.9
al-h-phe	R-3	RING	0.1	0.0	0.0	-0.2	-0.5	-0.6
al-h-phe	R-4	RING	0.2	0.0	0.0	-0.1	-0.1	0.1
al-h-phe	R-5	RING	-0.9	0.0	-0.1	-0.1	-0.5	-1.6
al-h-phe	R-6	RING	-2.8	6.8	-0.5	0.3	-7.3	-3.6
al-h-phe	sub-1	RING	0.4	0.0	0.0	0.1	-0.1	0.4
al-h-phe	sub-2	RING	0.3	0.0	0.0	0.1	-0.1	0.3
al-h-phe	sub-3	RING	0.0	0.0	0.0	0.0	0.0	-0.1
al-h-phe	sub-4	RING	0.0	0.0	0.0	0.0	0.0	0.0
al-h-phe	sub-5	RING	-0.1	0.0	0.0	0.0	0.0	-0.1
al-h-phe	sub-6	RING	-0.1	0.0	0.0	0.1	-0.1	-0.1
al-h-pro	CH2-1	COOH	0.2	0.0	0.0	0.0	-0.1	0.1
al-h-pro	CH2-2	COOH	0.7	0.8	-0.1	0.1	-0.7	0.9
al-h-pro	CH2-3	COOH	1.4	0.0	0.0	-0.2	-0.1	1.1
al-h-pro	CH2-4	COOH	0.4	0.0	0.0	0.0	-0.2	0.2
al-h-pro	CH2-5	COOH	-1.9	1.3	-0.3	0.1	-1.1	-1.8
al-h-pro	CH2-6	COOH	1.0	0.0	0.0	-0.1	-0.1	0.8
al-h-pro	OH-1	COOH	3.7	0.3	-0.1	-1.0	-0.7	2.3
al-h-pro	OH-2	COOH	5.8	1.6	0.9	-1.0	-1.4	5.9
al-h-pro	OH-3	COOH	3.0	0.2	-0.1	0.3	-0.4	3.1
al-h-pro	OH-4	COOH	0.2	0.0	0.0	-0.1	-0.1	0.0
al-h-pro	OH-5	COOH	-3.7	1.7	-0.1	-0.3	-1.0	-3.4
al-h-pro	OH-6	COOH	-25.9	22.6	-6.2	-2.8	-4.4	-16.7
al-h-pro	R-1	COOH	-1.1	0.0	0.0	0.2	-0.3	-1.2
al-h-pro	R-2	COOH	-0.9	0.1	0.1	-0.3	-0.5	-1.5
al-h-pro	R-3	COOH	-6.4	0.1	-0.4	0.4	-0.8	-7.1
al-h-pro	R-4	COOH	-5.9	0.3	-0.4	0.6	-1.3	-6.8
al-h-pro	R-5	COOH	1.7	4.5	-0.5	-0.7	-3.5	1.4
al-h-pro	R-6	COOH	4.8	0.4	-0.6	1.1	-1.0	4.6
al-h-pro	sub-1	COOH	0.0	0.0	0.0	0.0	0.0	0.0
al-h-pro	sub-2	COOH	0.1	0.0	0.0	0.0	0.0	0.1
al-h-pro	sub-3	COOH	0.4	0.0	0.0	-0.1	0.0	0.3
al-h-pro	sub-4	COOH	0.4	0.0	0.0	-0.1	0.0	0.3
al-h-pro	sub-5	COOH	0.2	0.0	0.0	0.0	0.0	0.2
al-h-pro	sub-6	COOH	0.1	0.0	0.0	0.1	0.0	0.2
al-h-pro	CH2-1	Ring	-0.2	0.0	0.0	0.0	-0.3	-0.4
al-h-pro	CH2-2	Ring	1.7	0.4	-0.1	0.5	-1.0	1.5
al-h-pro	CH2-3	Ring	0.1	0.0	0.0	0.3	-0.4	0.0
al-h-pro	CH2-4	Ring	0.0	0.0	0.0	0.2	-0.1	0.0
al-h-pro	CH2-5	Ring	0.4	0.0	0.0	0.1	-0.1	0.4
al-h-pro	CH2-6	Ring	-0.3	0.0	0.0	-0.1	0.0	-0.4
al-h-pro	OH-1	Ring	-4.0	0.2	0.0	-1.1	-0.4	-5.3
al-h-pro	OH-2	Ring	-44.7	54.0	-4.1	-22.1	-8.7	-25.5
al-h-pro	OH-3	Ring	1.2	0.1	0.0	0.7	-0.5	1.4
al-h-pro	OH-4	Ring	0.0	0.0	0.0	0.3	-0.2	0.2
al-h-pro	OH-5	Ring	0.4	0.0	0.0	-0.3	-0.2	0.0
al-h-pro	OH-6	Ring	-1.8	0.2	-0.2	-0.1	-0.2	-2.0
al-h-pro	R-1	Ring	0.0	0.0	0.0	-0.4	-0.3	-0.6
al-h-pro	R-2	Ring	-3.2	0.8	-0.5	-0.9	-2.2	-5.9
al-h-pro	R-3	Ring	-10.5	16.6	-1.6	-0.9	-9.3	-5.7
al-h-pro	R-4	Ring	-1.4	8.6	-0.1	-1.4	-6.8	-1.1
al-h-pro	R-5	Ring	-2.1	0.0	0.0	-0.2	-0.6	-2.8
al-h-pro	R-6	Ring	0.7	0.0	0.0	-0.2	-0.2	0.3
al-h-pro	sub-1	Ring	0.0	0.0	0.0	-0.1	0.0	-0.1
al-h-pro	sub-2	Ring	-0.3	0.0	0.0	-0.2	0.0	-0.5
al-h-pro	sub-3	Ring	0.4	0.0	0.0	0.0	-0.1	0.3
al-h-pro	sub-4	Ring	-0.1	0.4	0.0	0.0	-0.3	0.0
al-h-pro	sub-5	Ring	0.1	0.0	0.0	0.0	0.0	0.1
al-h-pro	sub-6	Ring	0.0	0.0	0.0	0.0	0.0	0.0
al-h-ser	CH2-1	CH	0.2	0.0	0.0	0.0	0.0	0.1
al-h-ser	CH2-2	CH	-0.9	0.0	0.0	0.1	-0.2	-0.9
al-h-ser	CH2-3	CH	-0.4	0.0	0.0	0.0	-0.1	-0.4
al-h-ser	CH2-4	CH	0.4	0.0	0.0	0.0	0.0	0.4
al-h-ser	CH2-5	CH	0.0	0.0	0.0	0.0	0.0	0.0
al-h-ser	CH2-6	CH	-0.1	0.0	0.0	0.0	0.0	-0.1
al-h-ser	OH-1	CH	-1.8	0.0	0.0	0.0	-0.1	-1.9
al-h-ser	OH-2	CH	0.6	1.7	0.0	-0.1	-0.8	1.3
al-h-ser	OH-3	CH	-1.1	0.0	0.0	0.1	-0.1	-1.0
al-h-ser	OH-4	CH	1.2	0.0	0.0	0.0	-0.1	1.1
al-h-ser	OH-5	CH	1.1	0.0	0.1	-0.1	-0.1	1.0
al-h-ser	OH-6	CH	-0.7	0.0	0.0	0.1	-0.1	-0.7
al-h-ser	R-1	CH	-0.1	0.0	0.0	0.0	-0.1	-0.2
al-h-ser	R-2	CH	-0.6	0.0	0.0	-0.1	-0.3	-1.0
al-h-ser	R-3	CH	4.9	3.4	0.2	-0.2	-2.6	5.8
al-h-ser	R-4	CH	-1.8	0.1	0.0	0.0	-0.8	-2.5
al-h-ser	R-5	CH	-1.7	0.0	0.0	0.1	-0.3	-1.9
al-h-ser	R-6	CH	0.5	0.0	0.0	-0.1	-0.1	0.3
al-h-ser	sub-1	CH	0.0	0.0	0.0	0.0	0.0	0.0
al-h-ser	sub-2	CH	-0.1	0.0	0.0	0.0	0.0	-0.1
al-h-ser	sub-3	CH	-0.4	0.0	0.0	0.0	0.0	-0.4
al-h-ser	sub-4	CH	0.1	0.0	0.0	0.0	0.0	0.1
al-h-ser	sub-5	CH	0.2	0.0	0.0	0.0	0.0	0.2
al-h-ser	sub-6	CH	0.0	0.0	0.0	0.0	0.0	0.0
al-h-ser	CH2-1	CH2	-0.1	0.0	0.0	0.0	0.0	-0.2
al-h-ser	CH2-2	CH2	-0.5	0.0	0.1	0.2	-0.3	-0.5
al-h-ser	CH2-3	CH2	-0.8	0.0	0.0	0.1	-0.3	-0.9
al-h-ser	CH2-4	CH2	-1.1	0.0	0.0	0.1	-0.2	-1.2
al-h-ser	CH2-5	CH2	-0.8	0.1	0.1	0.2	-0.3	-0.8
al-h-ser	CH2-6	CH2	0.0	0.0	0.0	0.0	0.0	0.0
al-h-ser	OH-1	CH2	0.7	0.0	0.0	-0.1	-0.1	0.6
al-h-ser	OH-2	CH2	1.0	0.1	0.2	-0.5	-0.4	0.4
al-h-ser	OH-3	CH2	-1.2	0.5	0.0	0.3	-0.6	-1.0
al-h-ser	OH-4	CH2	-2.5	0.1	0.0	0.1	-0.4	-2.7
al-h-ser	OH-5	CH2	1.0	0.6	0.1	-0.3	-0.8	0.6
al-h-ser	OH-6	CH2	-0.6	0.2	0.0	0.2	-0.3	-0.5
al-h-ser	R-1	CH2	0.2	0.0	0.0	0.0	-0.1	0.2
al-h-ser	R-2	CH2	0.5	0.0	0.1	-0.2	-0.2	0.2
al-h-ser	R-3	CH2	-1.3	4.5	-0.1	-0.2	-2.7	0.2
al-h-ser	R-4	CH2	4.2	5.7	0.1	-0.7	-3.4	5.9
al-h-ser	R-5	CH2	2.1	2.7	0.1	-0.3	-2.2	2.3
al-h-ser	R-6	CH2	0.4	0.0	0.0	-0.2	-0.2	0.0
al-h-ser	sub-1	CH2	0.1	0.0	0.0	0.0	0.0	0.1
al-h-ser	sub-2	CH2	0.1	0.0	0.0	0.0	0.0	0.1
al-h-ser	sub-3	CH2	-0.2	0.0	0.0	0.0	0.0	-0.2
al-h-ser	sub-4	CH2	-0.7	0.0	0.0	0.0	0.0	-0.6
al-h-ser	sub-5	CH2	-0.3	0.0	0.0	0.0	0.0	-0.3
al-h-ser	sub-6	CH2	0.0	0.0	0.0	0.0	0.0	0.0
al-h-ser	CH2-1	COOH	0.5	0.0	0.0	0.0	-0.1	0.3
al-h-ser	CH2-2	COOH	1.2	0.0	-0.1	0.0	-0.1	1.1
al-h-ser	CH2-3	COOH	2.0	0.0	-0.1	0.0	0.0	1.8
al-h-ser	CH2-4	COOH	0.6	0.0	0.0	0.0	0.0	0.6
al-h-ser	CH2-5	COOH	-0.8	0.0	0.0	0.0	-0.1	-0.8
al-h-ser	CH2-6	COOH	1.3	0.0	-0.1	0.0	-0.1	1.1
al-h-ser	OH-1	COOH	7.7	2.7	-0.4	-0.1	-1.3	8.5
al-h-ser	OH-2	COOH	5.4	0.6	-0.1	0.2	-0.7	5.3
al-h-ser	OH-3	COOH	2.4	0.0	-0.1	0.0	0.0	2.3
al-h-ser	OH-4	COOH	0.7	0.0	-0.1	0.0	0.0	0.6
al-h-ser	OH-5	COOH	-1.5	0.0	0.0	0.0	-0.1	-1.6
al-h-ser	OH-6	COOH	-1.2	2.0	-0.2	-0.1	-1.1	-0.5
al-h-ser	R-1	COOH	-3.9	0.1	-0.2	-0.1	-0.4	-4.6
al-h-ser	R-2	COOH	-1.5	0.0	-0.1	-0.1	-0.3	-2.0
al-h-ser	R-3	COOH	-9.8	0.1	-1.1	0.0	-0.6	-11.5
al-h-ser	R-4	COOH	-5.6	0.1	-0.8	0.0	-0.4	-6.7
al-h-ser	R-5	COOH	1.2	0.0	-0.1	-0.1	-0.4	0.6
al-h-ser	R-6	COOH	-3.6	0.1	-0.1	-0.1	-0.4	-4.0
al-h-ser	sub-1	COOH	-0.4	0.0	0.0	0.0	0.0	-0.4
al-h-ser	sub-2	COOH	0.0	0.0	0.0	0.0	0.0	0.0
al-h-ser	sub-3	COOH	0.5	0.0	0.0	0.0	0.0	0.4
al-h-ser	sub-4	COOH	0.2	0.0	0.0	0.0	0.0	0.1
al-h-ser	sub-5	COOH	0.2	0.0	0.0	0.0	0.0	0.2
al-h-ser	sub-6	COOH	-0.4	0.0	0.0	0.0	0.0	-0.4
al-h-ser	CH2-1	NH2	0.2	0.0	0.0	0.0	0.0	0.2
al-h-ser	CH2-2	NH2	-0.1	0.0	0.0	0.0	-0.1	0.0
al-h-ser	CH2-3	NH2	1.0	0.0	0.0	0.1	-0.2	0.8
al-h-ser	CH2-4	NH2	0.5	0.0	0.0	0.0	0.0	0.5
al-h-ser	CH2-5	NH2	-0.3	0.0	0.0	0.0	0.0	-0.3
al-h-ser	CH2-6	NH2	0.1	0.0	0.0	0.0	0.0	0.1
al-h-ser	OH-1	NH2	0.6	0.0	0.0	0.0	0.0	0.6
[truncated: 5,777 more rows]
[truncated: 1 more columns]
